# Supplementary material for: Paired and solitary ionocytes in the zebrafish olfactory epithelium
Source: Chem Senses. 2025 Aug 13;50:bjaf031. doi: 10.1093/chemse/bjaf031 (PMC12416361; doi:10.1093/chemse/bjaf031)
Supplement: bjaf031_suppl_Supplementary_Tables_S1 [file bjaf031_suppl_supplementary_tables_s1.xlsx]

## Sheet: bjaf031_suppl_Supplementary_Tab
	p_val	avg_log2FC	pct.1	pct.2	p_val_adj	cluster	gene
gnal	0	2.10022	0.859	0.355	0	0	gnal
hydin	0	2.2724	0.817	0.331	0	0	hydin
cntn4	0	1.05711	0.944	0.474	0	0	cntn4
fstl5	0	1.07058	0.982	0.513	0	0	fstl5
clstn2	0	1.02933	0.931	0.479	0	0	clstn2
si:dkey-71b5.7	0	1.68652	0.839	0.387	0	0	si:dkey-71b5.7
ano2b	0	1.76657	0.876	0.425	0	0	ano2b
flrt1b	0	1.61835	0.888	0.44	0	0	flrt1b
unc5a	0	1.57978	0.833	0.418	0	0	unc5a
kcnh3	0	1.67224	0.806	0.392	0	0	kcnh3
tspan2a	0	1.18697	0.901	0.499	0	0	tspan2a
cnga2b	0	2.24827	0.658	0.261	0	0	cnga2b
prom1a	0	1.77916	0.753	0.357	0	0	prom1a
gng13b	0	1.62418	0.74	0.346	0	0	gng13b
clstn1	0	1.36987	0.895	0.503	0	0	clstn1
adgrl3.1	0	1.28789	0.815	0.424	0	0	adgrl3.1
cadpsa	0	1.91686	0.739	0.351	0	0	cadpsa
ptn	0	2.11478	0.63	0.244	0	0	ptn
ip6k2a	0	1.78585	0.837	0.461	0	0	ip6k2a
fabp10b	0	1.91345	0.725	0.35	0	0	fabp10b
adcy3b	0	2.29396	0.598	0.223	0	0	adcy3b
nrxn1a	0	1.09335	0.834	0.459	0	0	nrxn1a
ebf1b	0	0.969114	0.805	0.431	0	0	ebf1b
plxna1a	0	1.40394	0.801	0.429	0	0	plxna1a
kcnma1a	0	1.15763	0.885	0.514	0	0	kcnma1a
gcnt7	0	2.0677	0.656	0.288	0	0	gcnt7
ncam1a	0	1.07378	0.868	0.501	0	0	ncam1a
ca16b	0	1.31401	0.767	0.402	0	0	ca16b
ctnna2	0	1.23273	0.829	0.466	0	0	ctnna2
pde5ab	0	1.6766	0.715	0.354	0	0	pde5ab
cnga4	0	2.1628	0.605	0.245	0	0	cnga4
cadm1a	0	2.29421	0.656	0.297	0	0	cadm1a
dlg2	0	1.88966	0.808	0.454	0	0	dlg2
cux2b	0	1.41583	0.759	0.407	0	0	cux2b
bzw2	0	2.15589	0.582	0.23	0	0	bzw2
ompb	0	2.09212	0.581	0.231	0	0	ompb
nbeaa	0	1.38426	0.763	0.417	0	0	nbeaa
jakmip1	0	1.90269	0.627	0.281	0	0	jakmip1
dscama	0	1.5917	0.683	0.341	0	0	dscama
spock1	0	1.25018	0.784	0.444	0	0	spock1
map1aa	0	2.15098	0.62	0.282	0	0	map1aa
kcnc1a	0	1.73873	0.662	0.328	0	0	kcnc1a
tmed8	0	1.94291	0.677	0.345	0	0	tmed8
AL954359.2	0	1.94674	0.583	0.255	0	0	AL954359.2
cacna1ba	0	1.35461	0.703	0.386	0	0	cacna1ba
chga	0	1.4815	0.685	0.372	0	0	chga
lama5	0	2.36892	0.544	0.232	0	0	lama5
zfpm2a	0	1.81978	0.573	0.262	0	0	zfpm2a
ptp4a3a	0	1.86285	0.683	0.374	0	0	ptp4a3a
adgb	0	1.60464	0.651	0.342	0	0	adgb
si:ch211-153b23.5	0	1.49814	0.929	0.621	0	0	si:ch211-153b23.5
kif1aa	0	1.75189	0.641	0.34	0	0	kif1aa
cspp1a	0	1.93728	0.561	0.261	0	0	cspp1a
cfap57	0	1.54291	0.664	0.365	0	0	cfap57
b3gat1b	0	1.87639	0.583	0.292	0	0	b3gat1b
pcsk1nl	0	1.57804	0.629	0.339	0	0	pcsk1nl
gpc6a	0	2.03173	0.575	0.298	0	0	gpc6a
AL954359.1	0	2.10508	0.497	0.227	0	0	AL954359.1
selenow2b	0	1.3947	0.864	0.595	0	0	selenow2b
selenot1a	0	1.58597	0.743	0.49	0	0	selenot1a
gnb1a	0	1.14971	0.965	0.752	0	0	gnb1a
gstp1	0	1.51325	0.958	0.778	0	0	gstp1
pvalb5	0	1.35772	0.998	0.882	0	0	pvalb5
msi2b	1.89409e-306	0.804301	0.941	0.659	4.70909e-302	0	msi2b
sult2st1	2.64941e-304	1.2368	0.801	0.541	6.58696e-300	0	sult2st1
calb2a	7.07539e-299	1.48852	0.724	0.458	1.75908e-294	0	calb2a
abhd2b	4.32903e-291	1.32934	0.662	0.366	1.07628e-286	0	abhd2b
nrip2	5.46133e-291	1.97985	0.515	0.241	1.3578e-286	0	nrip2
syt6a	9.37074e-291	2.63105	0.372	0.132	2.32975e-286	0	syt6a
gnao1a	2.98848e-290	1.37107	0.665	0.383	7.42996e-286	0	gnao1a
camk2g1	8.00506e-287	1.40623	0.735	0.512	1.99022e-282	0	camk2g1
TUBB4B	1.0871e-285	1.64054	0.554	0.279	2.70274e-281	0	TUBB4B
TENM2.1	1.94973e-280	1.46128	0.638	0.358	4.84741e-276	0	TENM2.1
agbl4.1	4.61404e-276	1.35128	0.675	0.409	1.14714e-271	0	agbl4.1
rtn1a	2.67215e-273	1.15463	0.733	0.452	6.6435e-269	0	rtn1a
rasgrf2b	2.49332e-268	1.55405	0.602	0.336	6.1989e-264	0	rasgrf2b
zgc:158263	3.17324e-267	2.0206	0.481	0.234	7.88932e-263	0	zgc:158263
tshz2	2.60627e-263	1.21796	0.73	0.464	6.47971e-259	0	tshz2
stard9	2.33166e-258	1.91562	0.505	0.262	5.79698e-254	0	stard9
BX664603.1	3.09359e-258	1.78528	0.524	0.275	7.69129e-254	0	BX664603.1
vsig8a	5.35224e-255	1.42683	0.634	0.383	1.33067e-250	0	vsig8a
hmgb2a	2.92324e-252	1.20427	0.755	0.61	7.26777e-248	0	hmgb2a
scn5lab	1.93458e-251	1.14035	0.705	0.43	4.80976e-247	0	scn5lab
scn12aa	4.30526e-245	2.84543	0.321	0.114	1.07037e-240	0	scn12aa
nptna	1.65353e-244	1.84542	0.497	0.26	4.111e-240	0	nptna
fam184a	5.30961e-242	1.56009	0.575	0.333	1.32008e-237	0	fam184a
kidins220a	1.64907e-241	1.19128	0.677	0.436	4.09991e-237	0	kidins220a
syt11a	1.75172e-240	1.35266	0.641	0.399	4.35513e-236	0	syt11a
hs3st1l2	1.14505e-239	1.23751	0.627	0.35	2.84683e-235	0	hs3st1l2
nlgn2a	1.27454e-236	1.9429	0.453	0.222	3.16876e-232	0	nlgn2a
nxnl2	1.13056e-234	1.95682	0.429	0.198	2.81081e-230	0	nxnl2
map6a	9.41386e-234	1.17627	0.665	0.403	2.34047e-229	0	map6a
cyp2k17	2.55863e-227	1.95525	0.464	0.237	6.36126e-223	0	cyp2k17
slc24a3	1.41562e-224	1.09169	0.633	0.349	3.51952e-220	0	slc24a3
nqo1	4.38261e-223	1.38765	0.576	0.338	1.08961e-218	0	nqo1
ppil1	6.87144e-223	1.25841	0.663	0.452	1.70838e-218	0	ppil1
elavl3	7.29729e-218	0.859544	0.74	0.451	1.81425e-213	0	elavl3
pacrg	5.36058e-215	1.8811	0.455	0.234	1.33275e-210	0	pacrg
tspan35	4.65132e-214	1.40085	0.61	0.408	1.15641e-209	0	tspan35
syt1a	2.26998e-210	0.958487	0.701	0.422	5.64363e-206	0	syt1a
depdc7a	1.95864e-208	2.27695	0.357	0.154	4.86956e-204	0	depdc7a
cfap58	8.46043e-207	1.90823	0.43	0.222	2.10343e-202	0	cfap58
TENM2	9.5176e-199	1.33121	0.607	0.393	2.36627e-194	0	TENM2
ptpn13	1.13422e-196	1.27931	0.643	0.475	2.81991e-192	0	ptpn13
ank2b	7.24189e-193	0.86575	0.711	0.441	1.80048e-188	0	ank2b
mgat4b	2.69969e-190	0.197174	0.826	0.479	6.71197e-186	0	mgat4b
CU207275.1	3.88014e-187	2.26626	0.349	0.157	9.64679e-183	0	CU207275.1
aff2	8.30558e-187	0.845513	0.742	0.499	2.06493e-182	0	aff2
ip6k2b	9.79567e-187	1.4688	0.587	0.433	2.4354e-182	0	ip6k2b
nsg2	2.33651e-184	1.82515	0.433	0.233	5.80904e-180	0	nsg2
pde10a	3.12953e-184	1.91199	0.393	0.194	7.78063e-180	0	pde10a
si:ch211-26b3.4	2.02915e-183	2.22558	0.333	0.144	5.04487e-179	0	si:ch211-26b3.4
canx	3.011e-183	1.43578	0.587	0.432	7.48596e-179	0	canx
wnk4b	7.05227e-180	1.48602	0.457	0.247	1.75334e-175	0	wnk4b
CR391998.1	1.62969e-179	0.985554	0.62	0.383	4.05174e-175	0	CR391998.1
adgrl2a	2.41086e-179	1.33072	0.532	0.322	5.99388e-175	0	adgrl2a
cep83	7.44927e-175	1.97291	0.405	0.216	1.85204e-170	0	cep83
nrsn1	1.5026e-172	1.39545	0.508	0.304	3.73577e-168	0	nrsn1
jph3	2.44893e-171	1.73803	0.427	0.236	6.08853e-167	0	jph3
syt4	5.09349e-171	2.0099	0.399	0.212	1.26634e-166	0	syt4
fam117bb	9.30209e-171	1.80848	0.439	0.249	2.31269e-166	0	fam117bb
ppp3ca	1.12049e-170	1.24314	0.563	0.357	2.78576e-166	0	ppp3ca
efna2a	2.91757e-170	1.80079	0.445	0.249	7.25367e-166	0	efna2a
rab11fip4a	3.40914e-168	1.97585	0.367	0.18	8.4758e-164	0	rab11fip4a
rgs7bpa	1.67794e-167	2.262	0.312	0.135	4.17168e-163	0	rgs7bpa
olfm1b	4.5187e-167	1.11883	0.556	0.344	1.12344e-162	0	olfm1b
pde4bb	1.25178e-163	1.78139	0.421	0.23	3.11219e-159	0	pde4bb
tuba1a	2.98065e-161	1.10771	0.564	0.361	7.4105e-157	0	tuba1a
eps8l2	4.74909e-161	1.85751	0.42	0.244	1.18072e-156	0	eps8l2
CU639469.1	4.85919e-160	1.47298	0.539	0.378	1.20809e-155	0	CU639469.1
si:dkey-184p9.7	4.02156e-158	1.61197	0.464	0.272	9.99839e-154	0	si:dkey-184p9.7
erf	5.29612e-158	1.50545	0.517	0.346	1.31672e-153	0	erf
ccdc40	5.4045e-158	1.76225	0.41	0.234	1.34367e-153	0	ccdc40
si:ch211-194e18.2	4.50153e-156	2.26906	0.303	0.135	1.11917e-151	0	si:ch211-194e18.2
snap25a	1.14854e-154	1.47351	0.477	0.295	2.85549e-150	0	snap25a
cldnh	4.4699e-151	0.648967	0.841	0.602	1.11131e-146	0	cldnh
zmp:0000000711	1.04746e-148	1.82834	0.379	0.203	2.60418e-144	0	zmp:0000000711
SRCIN1	8.13996e-148	1.02671	0.553	0.351	2.02376e-143	0	SRCIN1
CU570781.3	5.25143e-147	1.66929	0.4	0.223	1.30561e-142	0	CU570781.3
unm-sa1261	2.13179e-146	1.97802	0.339	0.17	5.30005e-142	0	unm-sa1261
astn1	6.30737e-145	1.32716	0.496	0.312	1.56814e-140	0	astn1
fhdc1	1.21667e-144	1.55286	0.44	0.264	3.02488e-140	0	fhdc1
gpr63	1.89217e-143	1.81586	0.377	0.21	4.70432e-139	0	gpr63
si:rp71-17i16.6	2.62288e-143	1.55857	0.414	0.241	6.52101e-139	0	si:rp71-17i16.6
med13b	1.38254e-142	1.81204	0.419	0.256	3.43726e-138	0	med13b
nrg2a	1.16811e-141	1.16194	0.571	0.404	2.90416e-137	0	nrg2a
ebf3a	2.16936e-141	0.433044	0.787	0.479	5.39347e-137	0	ebf3a
gabbr2	1.4905e-140	1.3483	0.491	0.307	3.70568e-136	0	gabbr2
pex5la	4.85242e-139	1.08274	0.542	0.343	1.20641e-134	0	pex5la
b4galnt4b	1.69949e-138	1.27464	0.479	0.288	4.22526e-134	0	b4galnt4b
fgf14	4.60282e-135	1.10334	0.521	0.33	1.14435e-130	0	fgf14
ctsd	9.42874e-135	1.48577	0.498	0.353	2.34417e-130	0	ctsd
dok6	5.03356e-132	0.981069	0.551	0.348	1.25144e-127	0	dok6
enox1	7.95217e-132	1.77538	0.375	0.21	1.97707e-127	0	enox1
foxj1b	9.24359e-132	1.87005	0.341	0.181	2.29814e-127	0	foxj1b
maats1	1.0858e-131	1.87715	0.344	0.185	2.69951e-127	0	maats1
rims1a	2.68195e-131	1.24052	0.483	0.311	6.66785e-127	0	rims1a
cacna1db	2.83844e-131	1.94712	0.325	0.168	7.05694e-127	0	cacna1db
nrn1la	3.93946e-130	1.53028	0.428	0.251	9.79427e-126	0	nrn1la
eef1a1a	8.93581e-130	1.3386	0.463	0.296	2.22162e-125	0	eef1a1a
nim1k	7.06048e-128	2.24349	0.276	0.129	1.75538e-123	0	nim1k
dnmt3ab	7.47212e-128	1.52645	0.444	0.287	1.85772e-123	0	dnmt3ab
CABZ01083442.1	1.04476e-126	1.86303	0.366	0.207	2.59748e-122	0	CABZ01083442.1
tshz3b	1.458e-125	1.62239	0.389	0.232	3.62487e-121	0	tshz3b
sulf2b	2.14446e-125	1.05555	0.541	0.373	5.33155e-121	0	sulf2b
aplp1	2.81676e-125	0.687818	0.657	0.434	7.00302e-121	0	aplp1
apba2b	4.60889e-125	1.46055	0.444	0.279	1.14586e-120	0	apba2b
ppp1r15b	9.06241e-125	1.32817	0.478	0.32	2.2531e-120	0	ppp1r15b
dnah6	5.05054e-122	1.46088	0.405	0.25	1.25567e-117	0	dnah6
srgap1a	1.09643e-121	1.37027	0.521	0.375	2.72594e-117	0	srgap1a
doc2b	8.06794e-121	1.55734	0.336	0.185	2.00585e-116	0	doc2b
rap1gap	9.67383e-120	1.29239	0.441	0.28	2.40511e-115	0	rap1gap
ipo13	3.68414e-119	1.36508	0.486	0.348	9.15952e-115	0	ipo13
nrg2b	1.01331e-117	1.24655	0.455	0.294	2.5193e-113	0	nrg2b
slc12a2	1.34262e-117	0.959899	0.631	0.514	3.33803e-113	0	slc12a2
hivep3a	1.36295e-116	1.74006	0.38	0.23	3.38856e-112	0	hivep3a
kcnh4b	3.18332e-116	1.44955	0.405	0.249	7.91438e-112	0	kcnh4b
anxa5b	1.31262e-115	1.22731	0.559	0.448	3.26342e-111	0	anxa5b
ponzr6	1.37665e-113	1.66561	0.348	0.201	3.42264e-109	0	ponzr6
chico	2.05711e-113	1.88333	0.337	0.192	5.11438e-109	0	chico
kcnh5b	3.83262e-113	1.78854	0.319	0.172	9.52865e-109	0	kcnh5b
pde6d	3.57392e-111	1.40876	0.41	0.26	8.88547e-107	0	pde6d
apc2	4.2225e-111	1.82918	0.333	0.19	1.0498e-106	0	apc2
hpcal4	1.08916e-110	1.11973	0.501	0.338	2.70788e-106	0	hpcal4
hpse2	3.21638e-110	1.47909	0.41	0.257	7.99656e-106	0	hpse2
cfap45	2.41768e-109	1.84201	0.33	0.189	6.01083e-105	0	cfap45
scg5.1	2.06542e-108	1.45724	0.393	0.242	5.13505e-104	0	scg5.1
relt	6.23838e-108	1.16919	0.499	0.366	1.55099e-103	0	relt
enkur	7.20919e-108	1.83348	0.331	0.192	1.79235e-103	0	enkur
ulk2	7.64722e-108	1.59496	0.403	0.264	1.90125e-103	0	ulk2
mt-atp6	1.70007e-107	0.553818	0.913	0.872	4.22672e-103	0	mt-atp6
DYNLT1	1.18095e-106	1.95824	0.297	0.159	2.93607e-102	0	DYNLT1
rnasekb	1.41568e-106	1.15827	0.492	0.345	3.51965e-102	0	rnasekb
prkcbp1l	3.42117e-106	1.46388	0.416	0.278	8.50572e-102	0	prkcbp1l
icn	4.14743e-106	0.389158	0.977	0.914	1.03113e-101	0	icn
gramd1c	9.58803e-106	1.79483	0.347	0.209	2.38378e-101	0	gramd1c
akap9	1.54816e-104	1.36001	0.465	0.341	3.84903e-100	0	akap9
appa	1.66691e-104	0.902034	0.656	0.566	4.14427e-100	0	appa
map1b	1.17721e-103	1.25448	0.451	0.31	2.92679e-99	0	map1b
ampd2b	5.90438e-103	2.61177	0.215	0.094	1.46795e-98	0	ampd2b
klhl29	1.91463e-102	1.39046	0.419	0.274	4.76016e-98	0	klhl29
diras1a	2.19308e-102	1.98744	0.29	0.157	5.45243e-98	0	diras1a
OSBP2	1.10649e-101	1.78525	0.357	0.215	2.75096e-97	0	OSBP2
txn	1.81361e-101	0.816472	0.653	0.55	4.50899e-97	0	txn
smkr1	1.12885e-100	1.46782	0.395	0.256	2.80655e-96	0	smkr1
slc8a2b	3.15504e-100	1.59151	0.366	0.226	7.84407e-96	0	slc8a2b
arl15a	3.71675e-99	1.42448	0.41	0.274	9.24059e-95	0	arl15a
hsp90aa1.2	5.77616e-99	1.23548	0.468	0.329	1.43607e-94	0	hsp90aa1.2
akap6	2.18084e-97	1.18925	0.444	0.299	5.422e-93	0	akap6
kctd17	4.73038e-96	1.60937	0.37	0.242	1.17607e-91	0	kctd17
atp8b3	4.95923e-96	1.79399	0.268	0.137	1.23296e-91	0	atp8b3
cfap99	1.06776e-92	1.91503	0.296	0.17	2.65466e-88	0	cfap99
camta1a	4.90512e-92	1.00985	0.494	0.348	1.21951e-87	0	camta1a
gpx1b	2.98285e-90	1.3859	0.432	0.295	7.41596e-86	0	gpx1b
akna	3.34925e-90	2.07423	0.25	0.131	8.32691e-86	0	akna
ebf3a.1	2.68582e-89	0.91263	0.497	0.351	6.6775e-85	0	ebf3a.1
fgf18a	4.26266e-89	1.56551	0.345	0.219	1.05978e-84	0	fgf18a
adcyap1b	1.92458e-88	1.05118	0.457	0.318	4.7849e-84	0	adcyap1b
hyal4	2.46501e-88	2.09781	0.239	0.121	6.1285e-84	0	hyal4
pcdh19	4.93432e-88	1.86513	0.262	0.139	1.22677e-83	0	pcdh19
mllt3	1.41331e-87	1.11703	0.446	0.309	3.51378e-83	0	mllt3
cep85l	2.49059e-87	1.27832	0.451	0.338	6.1921e-83	0	cep85l
dynll1	9.14437e-87	1.03951	0.506	0.393	2.27347e-82	0	dynll1
tub	1.09745e-86	1.22217	0.423	0.291	2.72849e-82	0	tub
pdia8	1.27989e-86	2.25808	0.255	0.139	3.18206e-82	0	pdia8
fam228a	5.08104e-85	1.94663	0.271	0.153	1.26325e-80	0	fam228a
si:ch211-10a23.2	6.8032e-85	1.44488	0.39	0.273	1.69141e-80	0	si:ch211-10a23.2
got1l1	8.52562e-84	1.82415	0.277	0.159	2.11964e-79	0	got1l1
slc41a1	1.25232e-83	1.44469	0.401	0.286	3.11353e-79	0	slc41a1
zgc:152791	3.06719e-83	1.22423	0.4	0.266	7.62564e-79	0	zgc:152791
camta1b	1.928e-82	1.0989	0.43	0.301	4.7934e-78	0	camta1b
ZNF512B	7.69708e-82	1.20657	0.424	0.304	1.91365e-77	0	ZNF512B
grin2db	4.00736e-81	1.78244	0.288	0.168	9.96309e-77	0	grin2db
glula	8.43471e-81	1.16782	0.473	0.363	2.09704e-76	0	glula
uncx4.1	1.97293e-80	1.97906	0.226	0.116	4.90511e-76	0	uncx4.1
blvrb	1.0521e-79	1.30691	0.393	0.282	2.61572e-75	0	blvrb
mef2aa	1.20326e-78	0.822265	0.602	0.513	2.99154e-74	0	mef2aa
klf7a	2.36992e-78	0.938511	0.469	0.341	5.8921e-74	0	klf7a
TSTD1	2.79459e-78	1.17686	0.442	0.334	6.94791e-74	0	TSTD1
plekha7a	2.86599e-78	1.20401	0.447	0.343	7.12542e-74	0	plekha7a
si:ch73-212j7.3	7.24452e-78	2.44945	0.186	0.087	1.80113e-73	0	si:ch73-212j7.3
kcnh1a	2.20177e-76	1.56379	0.29	0.172	5.47405e-72	0	kcnh1a
cblb	3.02425e-76	1.17562	0.454	0.351	7.51888e-72	0	cblb
ncam1b	3.05181e-76	1.01521	0.462	0.329	7.58741e-72	0	ncam1b
iqca1	7.53034e-76	1.68833	0.292	0.178	1.87219e-71	0	iqca1
pard3ab	2.5761e-75	1.1436	0.468	0.374	6.40471e-71	0	pard3ab
foxj1a	1.16934e-74	1.81061	0.264	0.153	2.90722e-70	0	foxj1a
fuca1.1	1.48477e-74	1.94962	0.288	0.182	3.69143e-70	0	fuca1.1
si:dkeyp-115e12.6	5.67639e-74	1.09815	0.479	0.391	1.41126e-69	0	si:dkeyp-115e12.6
zgc:153675	1.11217e-73	1.6418	0.302	0.188	2.76507e-69	0	zgc:153675
rnf111	1.33422e-73	1.28589	0.456	0.375	3.31714e-69	0	rnf111
scn1lab	1.8334e-73	1.48563	0.341	0.228	4.55821e-69	0	scn1lab
rapgef2	3.99472e-73	0.765212	0.564	0.45	9.93168e-69	0	rapgef2
dyrk2	6.27476e-73	1.90591	0.255	0.148	1.56003e-68	0	dyrk2
zgc:165573	8.15262e-72	1.45739	0.366	0.263	2.0269e-67	0	zgc:165573
caps2	9.04138e-72	1.88109	0.243	0.138	2.24787e-67	0	caps2
stmn4l	9.39668e-72	1.05653	0.421	0.301	2.3362e-67	0	stmn4l
traf3ip1	1.06652e-70	1.62276	0.289	0.181	2.65158e-66	0	traf3ip1
tnrc6c1	1.42663e-70	0.752583	0.586	0.492	3.54689e-66	0	tnrc6c1
CR376748.1	2.15779e-70	2.80507	0.127	0.048	5.36471e-66	0	CR376748.1
iqsec2a	3.02579e-70	1.46288	0.334	0.226	7.52272e-66	0	iqsec2a
si:dkey-28b4.8	5.3791e-70	1.2954	0.408	0.301	1.33735e-65	0	si:dkey-28b4.8
capsla	7.4791e-70	1.3915	0.316	0.205	1.85945e-65	0	capsla
BX004999.1	1.23259e-69	2.06419	0.191	0.094	3.06447e-65	0	BX004999.1
abhd16a	3.09494e-69	1.76374	0.298	0.194	7.69463e-65	0	abhd16a
tcea2	7.19862e-69	2.03796	0.241	0.137	1.78972e-64	0	tcea2
stx1b	1.54109e-68	1.01892	0.441	0.327	3.83145e-64	0	stx1b
nalcn	4.52235e-68	1.39759	0.318	0.209	1.12435e-63	0	nalcn
mycbp	8.56602e-68	1.29089	0.411	0.322	2.12968e-63	0	mycbp
si:dkey-16l2.17	1.68825e-67	1.63229	0.3	0.195	4.19734e-63	0	si:dkey-16l2.17
itsn2a	6.25881e-67	1.11299	0.413	0.304	1.55607e-62	0	itsn2a
stxbp5l	7.32783e-67	1.2131	0.361	0.249	1.82184e-62	0	stxbp5l
cacna1da	7.58523e-66	1.42225	0.342	0.236	1.88584e-61	0	cacna1da
nova2	8.68039e-66	0.954394	0.431	0.318	2.15812e-61	0	nova2
esyt2b	1.78391e-65	1.85786	0.253	0.151	4.43517e-61	0	esyt2b
stx2b	1.11019e-64	1.57038	0.343	0.249	2.76015e-60	0	stx2b
nfe2l2a	1.07286e-63	0.508579	0.7	0.651	2.66736e-59	0	nfe2l2a
kif5aa	7.37268e-63	1.55957	0.305	0.205	1.833e-58	0	kif5aa
CR382372.1	1.90771e-62	1.60988	0.289	0.189	4.74295e-58	0	CR382372.1
adgrl1a	3.44285e-62	0.282624	0.585	0.402	8.55962e-58	0	adgrl1a
neurod6a	4.18766e-62	2.2159	0.168	0.081	1.04114e-57	0	neurod6a
asap2a	4.38402e-62	1.43994	0.332	0.23	1.08995e-57	0	asap2a
trarg1a	4.80587e-62	1.9559	0.202	0.108	1.19484e-57	0	trarg1a
aff3	7.898e-62	1.21008	0.356	0.256	1.9636e-57	0	aff3
crim1	1.33237e-61	0.812123	0.521	0.424	3.31255e-57	0	crim1
nrxn2b	1.06018e-60	1.45352	0.304	0.204	2.63582e-56	0	nrxn2b
CR847887.1	1.53051e-60	1.59868	0.259	0.155	3.80515e-56	0	CR847887.1
cmip	6.93712e-60	0.523392	0.663	0.586	1.72471e-55	0	cmip
ptprga	8.57879e-60	1.1703	0.387	0.291	2.13286e-55	0	ptprga
tmeff1b	1.55363e-59	1.38565	0.3	0.198	3.86264e-55	0	tmeff1b
igsf3	1.8107e-59	0.966708	0.454	0.359	4.50177e-55	0	igsf3
map7d2b	3.60459e-59	1.37261	0.356	0.257	8.96173e-55	0	map7d2b
myo5aa	1.91975e-58	1.20285	0.4	0.311	4.77289e-54	0	myo5aa
rab6ba	2.12893e-58	0.883114	0.448	0.341	5.29294e-54	0	rab6ba
pim3	2.50215e-58	1.15137	0.412	0.334	6.22084e-54	0	pim3
calm2a	8.88527e-58	1.00705	0.448	0.354	2.20906e-53	0	calm2a
si:dkey-276j7.1	2.69803e-57	1.35548	0.346	0.254	6.70785e-53	0	si:dkey-276j7.1
abcc1	4.23827e-57	1.61287	0.292	0.201	1.05372e-52	0	abcc1
papss2b	7.69817e-57	1.506	0.35	0.266	1.91392e-52	0	papss2b
ank2a	1.756e-55	1.69227	0.206	0.116	4.36577e-51	0	ank2a
znrf1	5.87686e-55	0.819471	0.478	0.386	1.4611e-50	0	znrf1
hdlbpb	6.8969e-55	1.45761	0.294	0.198	1.71471e-50	0	hdlbpb
cacnb1	8.20007e-55	1.67253	0.279	0.187	2.0387e-50	0	cacnb1
arl3b	4.49693e-54	1.68426	0.252	0.163	1.11803e-49	0	arl3b
ttc9b	1.05549e-53	1.22024	0.364	0.268	2.62416e-49	0	ttc9b
dnah2	1.22417e-53	1.02364	0.36	0.27	3.04352e-49	0	dnah2
iscub	1.38211e-53	1.31713	0.351	0.262	3.43621e-49	0	iscub
CCDC39	2.67096e-53	1.81357	0.225	0.137	6.64054e-49	0	CCDC39
si:ch73-111k22.3	3.06986e-52	2.24944	0.145	0.07	7.6323e-48	0	si:ch73-111k22.3
sv2bb	6.11183e-52	1.49764	0.282	0.192	1.51952e-47	0	sv2bb
ENSDARG00000062538	1.16309e-51	2.89296	0.093	0.035	2.89167e-47	0	ENSDARG00000062538
dpp6a	1.33779e-51	2.33848	0.14	0.066	3.32603e-47	0	dpp6a
mapk10	9.49966e-51	0.978933	0.4	0.309	2.3618e-46	0	mapk10
rfx2	1.78988e-50	1.42832	0.338	0.259	4.44999e-46	0	rfx2
ahr1b	2.27079e-50	1.32841	0.341	0.259	5.64563e-46	0	ahr1b
uckl1b	2.53076e-50	0.724037	0.479	0.39	6.29197e-46	0	uckl1b
hs2st1b	5.51102e-50	1.39511	0.312	0.222	1.37015e-45	0	hs2st1b
thrab	7.15356e-50	0.830773	0.499	0.433	1.77852e-45	0	thrab
si:dkey-201c13.2	8.79112e-50	1.36905	0.357	0.28	2.18565e-45	0	si:dkey-201c13.2
ak7b	9.07209e-50	1.9684	0.186	0.105	2.2555e-45	0	ak7b
tmem59	1.16987e-49	1.34432	0.377	0.309	2.90853e-45	0	tmem59
asic1b	2.80466e-49	1.761	0.215	0.129	6.97294e-45	0	asic1b
wdfy3	5.59272e-49	1.27915	0.334	0.252	1.39046e-44	0	wdfy3
nell2a	5.96281e-49	2.01642	0.188	0.107	1.48247e-44	0	nell2a
arl6	8.66849e-49	1.69958	0.247	0.165	2.15516e-44	0	arl6
cadm4	1.95024e-48	0.685911	0.538	0.468	4.84868e-44	0	cadm4
clic4	2.01472e-48	1.08635	0.374	0.288	5.00901e-44	0	clic4
hs3st3b1b	2.18309e-48	2.17379	0.163	0.087	5.42761e-44	0	hs3st3b1b
OSBPL8	2.1855e-48	1.84608	0.19	0.109	5.43359e-44	0	OSBPL8
igsf9a	6.48302e-48	1.09534	0.385	0.303	1.61181e-43	0	igsf9a
bahd1	7.3477e-48	1.1914	0.384	0.309	1.82678e-43	0	bahd1
abcc5	1.33788e-47	0.88732	0.464	0.395	3.32624e-43	0	abcc5
cfap70	2.60008e-47	1.79984	0.222	0.141	6.46432e-43	0	cfap70
atp2b1a	4.78469e-47	0.578808	0.557	0.464	1.18957e-42	0	atp2b1a
itm2ba	3.98825e-46	0.578211	0.647	0.643	9.91558e-42	0	itm2ba
triob	6.61747e-46	1.32488	0.343	0.27	1.64523e-41	0	triob
ivns1abpa	1.04362e-45	0.329909	0.589	0.488	2.59466e-41	0	ivns1abpa
cyp2p10	8.77663e-45	1.90615	0.213	0.135	2.18205e-40	0	cyp2p10
zgc:56525	9.18999e-45	1.3703	0.338	0.268	2.28481e-40	0	zgc:56525
fa2h	1.98612e-44	0.865032	0.476	0.419	4.9379e-40	0	fa2h
atp2b4	2.1323e-44	0.664354	0.592	0.568	5.30132e-40	0	atp2b4
whrna	3.01096e-44	1.38078	0.299	0.219	7.48586e-40	0	whrna
mtus1b	4.03137e-44	1.51155	0.263	0.183	1.00228e-39	0	mtus1b
BX005003.1	4.16537e-44	2.23941	0.103	0.044	1.03559e-39	0	BX005003.1
dnm1a	6.60175e-44	0.918052	0.388	0.302	1.64133e-39	0	dnm1a
tnfaip8l2b	7.11604e-44	1.79321	0.212	0.134	1.76919e-39	0	tnfaip8l2b
BX548046.2	8.5886e-44	1.71476	0.268	0.193	2.1353e-39	0	BX548046.2
dnah12	9.64566e-44	1.74335	0.223	0.145	2.3981e-39	0	dnah12
spock3	5.47398e-43	1.42843	0.278	0.199	1.36094e-38	0	spock3
meig1	8.50907e-43	1.59592	0.242	0.164	2.11552e-38	0	meig1
iqsec1b	1.13774e-42	0.912394	0.417	0.338	2.82866e-38	0	iqsec1b
amd1	1.18261e-42	0.849217	0.495	0.448	2.94021e-38	0	amd1
stoml3b	1.84583e-42	1.94154	0.169	0.096	4.5891e-38	0	stoml3b
kcnh7	1.90779e-42	1.23845	0.33	0.251	4.74314e-38	0	kcnh7
nek1	6.95673e-42	1.32728	0.301	0.225	1.72958e-37	0	nek1
CACNA2D1	3.02052e-41	0.769836	0.4	0.313	7.50961e-37	0	CACNA2D1
iqub	6.8729e-41	2.03403	0.179	0.108	1.70874e-36	0	iqub
igf2a	7.41687e-41	1.95435	0.153	0.084	1.84398e-36	0	igf2a
calm3b	8.15487e-41	0.936707	0.469	0.451	2.02746e-36	0	calm3b
usp10	1.37276e-40	0.115697	0.113	0.244	3.41295e-36	0	usp10
cerkl	1.69594e-40	1.69526	0.23	0.155	4.21645e-36	0	cerkl
rnf130	1.01245e-39	1.13276	0.342	0.272	2.51715e-35	0	rnf130
si:ch73-389b16.2	4.61296e-39	1.25696	0.306	0.233	1.14687e-34	0	si:ch73-389b16.2
adam22	5.05855e-39	0.741828	0.406	0.323	1.25766e-34	0	adam22
DYNC2H1	7.60058e-39	1.37073	0.325	0.262	1.88966e-34	0	DYNC2H1
ift172	7.64664e-39	1.70788	0.246	0.177	1.90111e-34	0	ift172
SEMA4F	6.17191e-38	0.922255	0.396	0.334	1.53446e-33	0	SEMA4F
si:ch211-13k12.2	1.16364e-37	0.606865	0.438	0.361	2.89305e-33	0	si:ch211-13k12.2
agap1	1.32122e-37	0.784728	0.496	0.457	3.28483e-33	0	agap1
eef1a1l2	1.57963e-37	1.93058	0.172	0.104	3.92727e-33	0	eef1a1l2
atp8a2	2.6532e-37	1.16668	0.322	0.254	6.59638e-33	0	atp8a2
si:dkey-85n7.6	2.83437e-37	2.00501	0.155	0.089	7.04681e-33	0	si:dkey-85n7.6
tppp3	3.24173e-37	1.92046	0.151	0.085	8.05958e-33	0	tppp3
sgk1	4.23246e-37	1.80447	0.228	0.16	1.05227e-32	0	sgk1
atp6v0cb	5.13158e-37	1.14548	0.325	0.258	1.27581e-32	0	atp6v0cb
gabarapb	6.09899e-37	0.917868	0.453	0.425	1.51633e-32	0	gabarapb
cfap100	1.30671e-36	1.88873	0.181	0.114	3.24875e-32	0	cfap100
cep112	2.30271e-36	1.42442	0.284	0.218	5.725e-32	0	cep112
foxo6a	3.02709e-36	1.2308	0.298	0.227	7.52596e-32	0	foxo6a
nme5	3.92487e-36	1.6649	0.206	0.138	9.75801e-32	0	nme5
eif1b	4.42735e-36	1.12003	0.394	0.352	1.10073e-31	0	eif1b
ppfia3	4.70636e-36	1.39287	0.264	0.194	1.1701e-31	0	ppfia3
pde4d	7.35943e-36	1.75495	0.204	0.136	1.8297e-31	0	pde4d
wdr66	1.14842e-35	2.20701	0.154	0.091	2.85519e-31	0	wdr66
C7H4orf48	2.20169e-35	1.18567	0.298	0.231	5.47384e-31	0	C7H4orf48
PDE1C	2.26817e-35	1.22533	0.22	0.145	5.63912e-31	0	PDE1C
nme3	3.32973e-35	1.29302	0.322	0.26	8.27837e-31	0	nme3
si:dkey-97l20.6	3.87281e-35	1.71768	0.209	0.14	9.62859e-31	0	si:dkey-97l20.6
gpam	7.30226e-35	1.51117	0.215	0.145	1.81549e-30	0	gpam
cdc42se2	8.83287e-35	1.15227	0.29	0.22	2.19603e-30	0	cdc42se2
cbx4	1.3242e-34	1.27768	0.276	0.206	3.29222e-30	0	cbx4
usp2b	1.9225e-34	1.4888	0.238	0.169	4.77971e-30	0	usp2b
mical2b	2.63401e-34	1.20591	0.317	0.256	6.54868e-30	0	mical2b
crtc2	4.06599e-34	2.03485	0.166	0.103	1.01089e-29	0	crtc2
cfap299	6.45828e-34	1.62204	0.221	0.155	1.60566e-29	0	cfap299
kif3b	8.29348e-34	1.84145	0.215	0.15	2.06193e-29	0	kif3b
igsf9bb	9.55215e-34	0.890661	0.317	0.239	2.37485e-29	0	igsf9bb
selenow1	1.10508e-33	0.688472	0.573	0.585	2.74745e-29	0	selenow1
rsrp1	1.44283e-33	0.981524	0.437	0.408	3.58716e-29	0	rsrp1
lrguk	2.01085e-33	2.06302	0.154	0.093	4.99938e-29	0	lrguk
tspan13b	2.0312e-33	1.72141	0.19	0.126	5.04998e-29	0	tspan13b
macrod2	2.28156e-33	0.402025	0.657	0.659	5.67241e-29	0	macrod2
ssbp3a	2.37975e-33	1.10829	0.331	0.264	5.91653e-29	0	ssbp3a
nphp4	4.22801e-33	1.30383	0.294	0.233	1.05117e-28	0	nphp4
ptmaa	4.91878e-33	0.345919	0.744	0.772	1.22291e-28	0	ptmaa
si:ch211-67f24.7.1	5.43636e-33	1.61559	0.186	0.122	1.35159e-28	0	si:ch211-67f24.7.1
cdkl5	6.53477e-33	2.02382	0.154	0.093	1.62468e-28	0	cdkl5
brinp2	3.77738e-32	0.771481	0.352	0.274	9.39131e-28	0	brinp2
gsna	4.1886e-32	1.12773	0.309	0.248	1.04137e-27	0	gsna
mtss1la	4.55076e-32	1.49994	0.223	0.157	1.13141e-27	0	mtss1la
hipk2	5.50816e-32	1.04046	0.383	0.332	1.36944e-27	0	hipk2
id2b	6.42596e-32	1.46424	0.189	0.124	1.59762e-27	0	id2b
macf1a	8.08937e-32	0.631019	0.546	0.539	2.01118e-27	0	macf1a
taar20r	1.05424e-31	3.77525	0.032	0.008	2.62105e-27	0	taar20r
nr2f5	1.15542e-31	2.50846	0.061	0.023	2.87261e-27	0	nr2f5
scn3b	1.93491e-31	1.36461	0.256	0.193	4.81056e-27	0	scn3b
atf5a	1.97028e-31	1.16413	0.302	0.239	4.89851e-27	0	atf5a
tbc1d32	2.90418e-31	1.86979	0.168	0.106	7.22038e-27	0	tbc1d32
slc17a6b	3.13511e-31	0.843462	0.382	0.317	7.79451e-27	0	slc17a6b
insm1a	4.5746e-31	0.867877	0.342	0.275	1.13734e-26	0	insm1a
dpm2	4.74419e-31	1.24837	0.31	0.254	1.1795e-26	0	dpm2
drd2b	1.40241e-30	1.3217	0.233	0.167	3.48667e-26	0	drd2b
klf9	1.78734e-30	1.32573	0.27	0.21	4.44369e-26	0	klf9
scg2b	1.87665e-30	1.0091	0.318	0.253	4.66574e-26	0	scg2b
usp16	1.90204e-30	1.80514	0.184	0.123	4.72885e-26	0	usp16
atp1a1a.1	2.57532e-30	0.825271	0.502	0.503	6.40276e-26	0	atp1a1a.1
ptprsa.1	2.64144e-30	0.481197	0.435	0.353	6.56716e-26	0	ptprsa.1
ttc12	2.69737e-30	1.6785	0.198	0.137	6.70621e-26	0	ttc12
oaz2a	2.70567e-30	0.99705	0.334	0.273	6.72685e-26	0	oaz2a
si:dkey-202b22.6	4.04569e-30	2.24055	0.133	0.078	1.00584e-25	0	si:dkey-202b22.6
fgfr1op	4.34209e-30	1.53439	0.216	0.154	1.07953e-25	0	fgfr1op
cacna1ab	5.04974e-30	2.47262	0.069	0.029	1.25547e-25	0	cacna1ab
rnf41l	5.38346e-30	1.35755	0.217	0.153	1.33844e-25	0	rnf41l
kif17	5.42256e-30	2.14429	0.125	0.071	1.34816e-25	0	kif17
mt-nd4	7.05609e-30	0.619739	0.662	0.701	1.75429e-25	0	mt-nd4
si:dkey-26i13.8	1.19215e-29	1.76829	0.162	0.103	2.96392e-25	0	si:dkey-26i13.8
umad1	1.32491e-29	1.69898	0.191	0.129	3.29399e-25	0	umad1
iqcg	1.57961e-29	1.7098	0.168	0.108	3.92722e-25	0	iqcg
anos1b	2.83986e-29	1.86904	0.158	0.1	7.06045e-25	0	anos1b
atp2b1b	3.23324e-29	1.12747	0.307	0.249	8.03848e-25	0	atp2b1b
pih1d3	3.58858e-29	1.82224	0.178	0.12	8.92193e-25	0	pih1d3
sypa	3.78899e-29	1.21712	0.288	0.231	9.42018e-25	0	sypa
cox6a1	6.57434e-29	0.633911	0.513	0.509	1.63451e-24	0	cox6a1
maff	6.5766e-29	0.173787	0.157	0.284	1.63507e-24	0	maff
gnai1	7.82882e-29	1.2114	0.324	0.276	1.9464e-24	0	gnai1
anxa13l	9.06731e-29	1.26468	0.278	0.218	2.25432e-24	0	anxa13l
ilf3b	9.94771e-29	0.111557	0.172	0.306	2.4732e-24	0	ilf3b
atp1b1a	1.12877e-28	0.482979	0.63	0.632	2.80635e-24	0	atp1b1a
orc5	1.40504e-28	2.48127	0.088	0.043	3.4932e-24	0	orc5
atp8b4	1.58003e-28	1.60859	0.197	0.137	3.92828e-24	0	atp8b4
prlrb	2.22621e-28	1.88589	0.168	0.111	5.5348e-24	0	prlrb
si:ch211-195b15.8	3.07433e-28	1.06261	0.299	0.24	7.64341e-24	0	si:ch211-195b15.8
fkbp5	3.09734e-28	0.467882	0.63	0.618	7.70061e-24	0	fkbp5
ribc2	4.29534e-28	1.80202	0.172	0.114	1.06791e-23	0	ribc2
lsr	6.43692e-28	0.150397	0.17	0.302	1.60035e-23	0	lsr
mapre1b	7.1756e-28	0.198072	0.111	0.215	1.784e-23	0	mapre1b
si:dkey-73n10.1	7.66405e-28	1.48958	0.217	0.155	1.90544e-23	0	si:dkey-73n10.1
pcdh7b	8.88657e-28	0.878918	0.39	0.332	2.20938e-23	0	pcdh7b
tktb	8.937e-28	0.15035	0.116	0.221	2.22192e-23	0	tktb
recql	9.21307e-28	1.46003	0.249	0.193	2.29055e-23	0	recql
bik	1.16144e-27	1.05607	0.362	0.322	2.88756e-23	0	bik
nrp1b	1.27626e-27	2.06734	0.122	0.07	3.17303e-23	0	nrp1b
rbm8a	1.70027e-27	0.101219	0.164	0.294	4.22722e-23	0	rbm8a
necab2	2.50516e-27	1.68278	0.179	0.121	6.22832e-23	0	necab2
C13H10orf53	2.67354e-27	1.89739	0.135	0.081	6.64696e-23	0	C13H10orf53
si:ch211-258f14.2	3.99137e-27	2.23839	0.101	0.054	9.92335e-23	0	si:ch211-258f14.2
ift81	4.46229e-27	1.96619	0.143	0.089	1.10941e-22	0	ift81
slc6a6a	9.4171e-27	1.3441	0.248	0.191	2.34128e-22	0	slc6a6a
zgc:109949	1.04188e-26	1.88565	0.149	0.094	2.59032e-22	0	zgc:109949
etfb	1.15083e-26	0.124465	0.065	0.144	2.8612e-22	0	etfb
letm2	1.18839e-26	0.125445	0.165	0.29	2.95459e-22	0	letm2
ttll7	1.19283e-26	1.37714	0.236	0.179	2.96561e-22	0	ttll7
pde4ba	1.60033e-26	0.585607	0.52	0.504	3.97873e-22	0	pde4ba
ccdc114	1.78091e-26	1.80703	0.159	0.104	4.4277e-22	0	ccdc114
mbnl3	1.99556e-26	0.890234	0.392	0.352	4.96137e-22	0	mbnl3
ywhae2	2.97894e-26	0.112497	0.103	0.2	7.40624e-22	0	ywhae2
tead1b	2.99394e-26	0.919944	0.392	0.361	7.44353e-22	0	tead1b
si:ch211-248e11.2	3.06092e-26	1.87838	0.151	0.097	7.61007e-22	0	si:ch211-248e11.2
rnf10	3.3518e-26	0.251996	0.165	0.293	8.33323e-22	0	rnf10
taar20p	4.67866e-26	3.35318	0.027	0.007	1.16321e-21	0	taar20p
plscr3a	4.74962e-26	2.18795	0.117	0.068	1.18085e-21	0	plscr3a
banf1	5.02588e-26	0.102284	0.074	0.156	1.24954e-21	0	banf1
mical3a	6.68662e-26	0.185731	0.124	0.229	1.66243e-21	0	mical3a
zdhhc21	7.60875e-26	0.110689	0.096	0.188	1.89169e-21	0	zdhhc21
kcnq3	7.85571e-26	1.57042	0.192	0.135	1.95309e-21	0	kcnq3
uri1	7.94704e-26	1.532	0.204	0.148	1.97579e-21	0	uri1
sf1	9.18217e-26	0.114832	0.094	0.185	2.28287e-21	0	sf1
leng8	9.96706e-26	1.33647	0.263	0.211	2.47801e-21	0	leng8
golga7bb	1.06824e-25	1.73031	0.144	0.091	2.65587e-21	0	golga7bb
lrrn1	1.32266e-25	0.982387	0.29	0.234	3.2884e-21	0	lrrn1
hic1l	1.54513e-25	0.262699	0.057	0.13	3.8415e-21	0	hic1l
abcf1	1.56599e-25	0.128398	0.088	0.175	3.89337e-21	0	abcf1
mrtfbb	1.66203e-25	0.176357	0.113	0.213	4.13214e-21	0	mrtfbb
pcdh1a	1.9721e-25	1.59642	0.242	0.188	4.90303e-21	0	pcdh1a
ripor2	2.84267e-25	1.45891	0.22	0.164	7.06744e-21	0	ripor2
or108-3	3.71378e-25	3.5806	0.037	0.012	9.2332e-21	0	or108-3
rab1ba	4.6087e-25	0.149279	0.18	0.311	1.14582e-20	0	rab1ba
zfand3	4.70376e-25	0.116757	0.122	0.224	1.16945e-20	0	zfand3
esrp2	7.09784e-25	0.231851	0.069	0.147	1.76467e-20	0	esrp2
pdcd10a	8.16406e-25	0.194678	0.114	0.212	2.02975e-20	0	pdcd10a
unc13ba	8.68362e-25	1.94476	0.139	0.088	2.15892e-20	0	unc13ba
zfand5b	1.08615e-24	0.241878	0.185	0.319	2.70039e-20	0	zfand5b
kiz	1.28644e-24	1.57843	0.193	0.139	3.19835e-20	0	kiz
lsm14ab	1.30699e-24	0.34266	0.127	0.232	3.24944e-20	0	lsm14ab
dab1a	1.48793e-24	1.89114	0.117	0.069	3.69929e-20	0	dab1a
coa6	1.59164e-24	0.10666	0.085	0.169	3.95714e-20	0	coa6
srpra	1.59668e-24	0.15757	0.154	0.268	3.96966e-20	0	srpra
dlgap1a	1.76658e-24	1.6662	0.174	0.119	4.39207e-20	0	dlgap1a
paqr5a	2.10008e-24	2.58526	0.069	0.032	5.22123e-20	0	paqr5a
rims1b	2.29007e-24	1.23403	0.263	0.209	5.69357e-20	0	rims1b
grb10a	2.58867e-24	1.23947	0.242	0.188	6.43596e-20	0	grb10a
tmem163b	2.91355e-24	1.65114	0.171	0.116	7.24366e-20	0	tmem163b
mt-nd1	3.28775e-24	0.43976	0.741	0.774	8.174e-20	0	mt-nd1
rnf11b	3.45046e-24	0.117509	0.096	0.185	8.57854e-20	0	rnf11b
sdr16c5b	4.08599e-24	1.73399	0.137	0.086	1.01586e-19	0	sdr16c5b
hebp2	4.21477e-24	1.49385	0.233	0.184	1.04788e-19	0	hebp2
mppe1	4.24103e-24	2.14617	0.094	0.051	1.05441e-19	0	mppe1
snrpd2	4.71143e-24	0.107729	0.113	0.208	1.17136e-19	0	snrpd2
sult4a1	4.868e-24	1.16224	0.249	0.196	1.21028e-19	0	sult4a1
lrriq1	5.28843e-24	1.6053	0.206	0.155	1.31481e-19	0	lrriq1
armc4	5.35528e-24	1.57396	0.16	0.108	1.33143e-19	0	armc4
atp1b2a	7.071e-24	0.942104	0.34	0.293	1.75799e-19	0	atp1b2a
lrrc23	7.23641e-24	1.98452	0.134	0.085	1.79912e-19	0	lrrc23
abracl	7.40999e-24	0.110528	0.076	0.154	1.84227e-19	0	abracl
uncx	8.28029e-24	1.68111	0.15	0.099	2.05865e-19	0	uncx
spef2	1.07428e-23	1.07797	0.275	0.223	2.67088e-19	0	spef2
ift140	1.12195e-23	1.48754	0.215	0.164	2.78939e-19	0	ift140
smdt1b	1.32655e-23	1.01601	0.359	0.327	3.29806e-19	0	smdt1b
aco2	1.39903e-23	0.136886	0.066	0.139	3.47827e-19	0	aco2
sap18	1.67675e-23	0.12226	0.11	0.203	4.16873e-19	0	sap18
BX322530.1	1.70439e-23	1.15058	0.295	0.249	4.23746e-19	0	BX322530.1
ropn1l	1.8617e-23	1.99194	0.121	0.074	4.62857e-19	0	ropn1l
ssr3	2.6429e-23	0.173737	0.214	0.352	6.57077e-19	0	ssr3
hypk	2.72981e-23	0.127452	0.088	0.172	6.78687e-19	0	hypk
sars1	3.039e-23	0.137651	0.084	0.166	7.55555e-19	0	sars1
uqcrh	3.69341e-23	0.184301	0.224	0.368	9.18254e-19	0	uqcrh
ube2q2	3.7234e-23	1.23058	0.316	0.28	9.25711e-19	0	ube2q2
si:ch73-119p20.1	4.01288e-23	1.178	0.249	0.197	9.97682e-19	0	si:ch73-119p20.1
tcf23	4.49273e-23	4.47864	0.014	0.002	1.11698e-18	0	tcf23
ifi45	5.03381e-23	1.06029	0.306	0.258	1.25151e-18	0	ifi45
ccdc85a	6.16854e-23	2.17626	0.085	0.045	1.53362e-18	0	ccdc85a
efhd1	6.19221e-23	1.14667	0.224	0.17	1.53951e-18	0	efhd1
tmem30b	6.22184e-23	0.317096	0.098	0.185	1.54687e-18	0	tmem30b
smc3	6.92563e-23	0.181119	0.087	0.169	1.72185e-18	0	smc3
fam107b	7.22988e-23	0.922041	0.34	0.298	1.79749e-18	0	fam107b
RIMS2	7.47551e-23	1.13906	0.261	0.211	1.85856e-18	0	RIMS2
ppp2cb	8.14618e-23	0.159705	0.196	0.331	2.0253e-18	0	ppp2cb
serpini1	9.77103e-23	1.73817	0.182	0.132	2.42927e-18	0	serpini1
trip10a	1.00027e-22	1.52749	0.201	0.152	2.48687e-18	0	trip10a
ece2b	1.07031e-22	0.876748	0.359	0.321	2.66101e-18	0	ece2b
eif4a3	1.09344e-22	0.197342	0.094	0.179	2.71851e-18	0	eif4a3
eef2k	1.10736e-22	1.55403	0.206	0.157	2.75311e-18	0	eef2k
calm1a	1.18845e-22	0.84718	0.384	0.359	2.95472e-18	0	calm1a
si:ch211-194c3.5	1.19717e-22	1.38628	0.235	0.187	2.9764e-18	0	si:ch211-194c3.5
dzip1l	1.20799e-22	1.34304	0.185	0.132	3.0033e-18	0	dzip1l
zgc:110353	1.23513e-22	1.08811	0.273	0.221	3.07078e-18	0	zgc:110353
nutf2	1.44728e-22	0.122244	0.033	0.088	3.59823e-18	0	nutf2
lamp1b	1.63617e-22	1.62291	0.211	0.163	4.06784e-18	0	lamp1b
ccm2l	1.77817e-22	2.49727	0.059	0.027	4.4209e-18	0	ccm2l
psma5	1.90595e-22	0.159338	0.119	0.214	4.73856e-18	0	psma5
armc2	1.95113e-22	1.55988	0.165	0.115	4.85091e-18	0	armc2
lrrc74b	2.06128e-22	1.84128	0.117	0.072	5.12476e-18	0	lrrc74b
mycbpap	2.77826e-22	1.65617	0.173	0.123	6.90731e-18	0	mycbpap
phb	3.07448e-22	0.1205	0.085	0.164	7.64377e-18	0	phb
cyp2v1	3.16286e-22	1.60084	0.184	0.134	7.8635e-18	0	cyp2v1
suclg1	3.2065e-22	0.262086	0.103	0.191	7.97201e-18	0	suclg1
sun1	3.58576e-22	0.17069	0.123	0.218	8.91491e-18	0	sun1
atp6ap1a	3.80271e-22	1.40741	0.215	0.164	9.4543e-18	0	atp6ap1a
tent4b	4.10459e-22	0.146647	0.1	0.184	1.02048e-17	0	tent4b
p4hb	4.20118e-22	0.193131	0.189	0.315	1.0445e-17	0	p4hb
prrg1	4.83547e-22	1.17485	0.285	0.244	1.20219e-17	0	prrg1
ccdc92	4.8358e-22	1.32032	0.219	0.169	1.20228e-17	0	ccdc92
calm3a	5.98049e-22	0.174628	0.595	0.553	1.48687e-17	0	calm3a
entpd4	6.43325e-22	0.152599	0.08	0.156	1.59943e-17	0	entpd4
rab5aa	8.48754e-22	0.160934	0.109	0.198	2.11017e-17	0	rab5aa
ttc26	8.6959e-22	1.5823	0.181	0.132	2.16197e-17	0	ttc26
tdh2	8.72334e-22	1.90104	0.11	0.065	2.1688e-17	0	tdh2
ccdc30	9.97903e-22	1.90707	0.131	0.084	2.48099e-17	0	ccdc30
suco	1.14652e-21	0.160592	0.148	0.252	2.85049e-17	0	suco
bin3	1.17067e-21	0.159672	0.15	0.256	2.91052e-17	0	bin3
BX890548.1	1.27393e-21	1.87735	0.139	0.091	3.16725e-17	0	BX890548.1
cd2ap	1.43455e-21	0.122084	0.101	0.185	3.56659e-17	0	cd2ap
capslb	1.4856e-21	1.6047	0.178	0.129	3.6935e-17	0	capslb
wfikkn2a	1.538e-21	1.86864	0.108	0.065	3.82377e-17	0	wfikkn2a
mtus2a	1.56176e-21	0.960819	0.294	0.244	3.88285e-17	0	mtus2a
far1	1.70331e-21	1.18188	0.31	0.276	4.23477e-17	0	far1
abhd17b	1.83241e-21	0.210089	0.081	0.157	4.55574e-17	0	abhd17b
zgc:100918	1.83694e-21	0.165994	0.105	0.19	4.567e-17	0	zgc:100918
trim3b	1.95749e-21	1.58168	0.199	0.15	4.86671e-17	0	trim3b
nek11	2.03274e-21	1.89381	0.145	0.097	5.05381e-17	0	nek11
vsig10	2.29663e-21	0.35337	0.087	0.167	5.70988e-17	0	vsig10
dnaja2a	2.52665e-21	0.219618	0.213	0.349	6.28177e-17	0	dnaja2a
ak9	2.5423e-21	1.79887	0.148	0.101	6.32067e-17	0	ak9
epn2	2.60566e-21	0.256815	0.081	0.157	6.4782e-17	0	epn2
cnbpa	2.72898e-21	0.137599	0.106	0.191	6.78479e-17	0	cnbpa
usp4	2.85464e-21	0.139771	0.084	0.16	7.0972e-17	0	usp4
phc2b	3.55943e-21	0.903442	0.324	0.278	8.84946e-17	0	phc2b
efcab2	3.64962e-21	2.02566	0.096	0.055	9.0737e-17	0	efcab2
BX571762.2	4.42599e-21	1.29651	0.241	0.194	1.10039e-16	0	BX571762.2
ugt8	4.69957e-21	0.789694	0.431	0.423	1.16841e-16	0	ugt8
CU633775.2	4.70299e-21	0.205087	0.047	0.106	1.16926e-16	0	CU633775.2
smim29	4.773e-21	0.236437	0.058	0.122	1.18666e-16	0	smim29
ptena	4.92434e-21	0.18627	0.139	0.237	1.22429e-16	0	ptena
cfap52	5.69522e-21	1.69906	0.16	0.112	1.41594e-16	0	cfap52
actr2a	6.91913e-21	0.105191	0.135	0.231	1.72023e-16	0	actr2a
hnrnph1l	7.18302e-21	0.202267	0.092	0.171	1.78584e-16	0	hnrnph1l
plxna3	8.95096e-21	0.794835	0.319	0.269	2.22539e-16	0	plxna3
sephs2	8.9881e-21	0.239669	0.111	0.2	2.23462e-16	0	sephs2
g6pd	1.00183e-20	0.107219	0.057	0.12	2.49075e-16	0	g6pd
luc7l	1.01373e-20	0.192453	0.103	0.187	2.52034e-16	0	luc7l
psme1	1.06955e-20	0.107147	0.1	0.181	2.65911e-16	0	psme1
ide	1.0751e-20	0.208629	0.076	0.147	2.67291e-16	0	ide
arhgef38	1.1203e-20	1.50549	0.184	0.137	2.78529e-16	0	arhgef38
si:rp71-62i8.1	1.23259e-20	0.266609	0.059	0.123	3.06447e-16	0	si:rp71-62i8.1
vwa5a	1.27789e-20	0.411106	0.113	0.203	3.1771e-16	0	vwa5a
ift27	1.33041e-20	1.56932	0.18	0.133	3.30768e-16	0	ift27
cnot1	1.80366e-20	0.177116	0.139	0.238	4.48426e-16	0	cnot1
ube2l3b	2.12785e-20	0.214211	0.128	0.223	5.29027e-16	0	ube2l3b
abce1	2.23414e-20	0.391737	0.109	0.196	5.55452e-16	0	abce1
psma2	2.27953e-20	0.304719	0.114	0.202	5.66736e-16	0	psma2
tctex1d2	2.49403e-20	1.70561	0.161	0.115	6.20065e-16	0	tctex1d2
taf15	3.79793e-20	0.269051	0.104	0.187	9.44241e-16	0	taf15
ppp2r1bb	4.00554e-20	0.120014	0.07	0.138	9.95858e-16	0	ppp2r1bb
ccdc135	4.03366e-20	1.7576	0.166	0.12	1.00285e-15	0	ccdc135
trim66	4.2138e-20	1.32295	0.216	0.169	1.04764e-15	0	trim66
unc80	4.26214e-20	1.03725	0.239	0.189	1.05965e-15	0	unc80
psenen	4.52305e-20	0.513443	0.081	0.155	1.12452e-15	0	psenen
waslb	4.55757e-20	0.156958	0.072	0.14	1.1331e-15	0	waslb
dnai1.2	4.62216e-20	1.87898	0.111	0.069	1.14916e-15	0	dnai1.2
hnrnpl2	4.62919e-20	0.204267	0.116	0.204	1.15091e-15	0	hnrnpl2
ift22	4.94766e-20	1.66529	0.166	0.12	1.23009e-15	0	ift22
micu3a	4.99846e-20	1.24675	0.237	0.191	1.24272e-15	0	micu3a
rptor	5.21927e-20	0.237253	0.134	0.227	1.29762e-15	0	rptor
znf346	5.90924e-20	0.205255	0.052	0.112	1.46915e-15	0	znf346
si:ch211-242b18.1	6.21266e-20	1.27613	0.251	0.21	1.54459e-15	0	si:ch211-242b18.1
anxa1a	6.45194e-20	0.498234	0.367	0.319	1.60408e-15	0	anxa1a
ptp4a2a	7.8102e-20	0.120996	0.072	0.14	1.94177e-15	0	ptp4a2a
il6st	8.04968e-20	0.285583	0.215	0.345	2.00131e-15	0	il6st
ankhd1	8.21164e-20	0.207678	0.142	0.241	2.04158e-15	0	ankhd1
acadvl	8.66206e-20	0.269817	0.156	0.261	2.15356e-15	0	acadvl
ddt	8.83778e-20	0.122322	0.03	0.078	2.19725e-15	0	ddt
cdc25d	9.09715e-20	1.93672	0.106	0.065	2.26173e-15	0	cdc25d
C23H1orf52	9.10446e-20	0.211019	0.056	0.117	2.26355e-15	0	C23H1orf52
gng3	9.16825e-20	0.962666	0.273	0.225	2.27941e-15	0	gng3
celf1	9.97966e-20	0.1836	0.075	0.144	2.48114e-15	0	celf1
sar1b	1.00145e-19	0.356125	0.053	0.113	2.4898e-15	0	sar1b
pdhx	1.01719e-19	0.214324	0.045	0.101	2.52894e-15	0	pdhx
snrpa1	1.20856e-19	0.136599	0.041	0.094	3.00472e-15	0	snrpa1
sept8a	1.26099e-19	0.180559	0.047	0.104	3.13508e-15	0	sept8a
zgc:158803	1.40597e-19	0.31348	0.072	0.139	3.49551e-15	0	zgc:158803
dnajc7	1.42457e-19	0.249167	0.121	0.21	3.54176e-15	0	dnajc7
cisd1	1.80316e-19	0.121758	0.047	0.103	4.48303e-15	0	cisd1
cdh6	1.82444e-19	1.50318	0.166	0.119	4.53593e-15	0	cdh6
sod2	2.06032e-19	0.282012	0.097	0.177	5.12237e-15	0	sod2
fam3a	2.07934e-19	1.60452	0.188	0.143	5.16965e-15	0	fam3a
uchl1	2.30194e-19	0.844919	0.312	0.274	5.72309e-15	0	uchl1
tia1	2.3851e-19	0.14843	0.089	0.162	5.92984e-15	0	tia1
arfgef2	2.7861e-19	0.323006	0.076	0.145	6.92679e-15	0	arfgef2
cadm3	2.83804e-19	1.11465	0.242	0.195	7.05593e-15	0	cadm3
si:ch1073-325m22.2	3.46381e-19	0.280147	0.167	0.278	8.61173e-15	0	si:ch1073-325m22.2
slc16a5b	3.54121e-19	1.8482	0.116	0.074	8.80416e-15	0	slc16a5b
fam131bb	3.6091e-19	1.263	0.222	0.175	8.97293e-15	0	fam131bb
dlg1	4.11806e-19	0.700391	0.426	0.419	1.02383e-14	0	dlg1
ing3	4.99273e-19	0.102399	0.05	0.106	1.24129e-14	0	ing3
cdc34b	5.00452e-19	0.260594	0.075	0.143	1.24422e-14	0	cdc34b
tram1	5.33233e-19	0.13095	0.078	0.146	1.32572e-14	0	tram1
si:dkey-205h13.1	6.14075e-19	1.47717	0.138	0.094	1.52671e-14	0	si:dkey-205h13.1
tspan31	6.43797e-19	0.107177	0.072	0.138	1.60061e-14	0	tspan31
ube2al	6.53254e-19	0.29028	0.144	0.241	1.62412e-14	0	ube2al
ppp1r13bb	6.78296e-19	0.128397	0.096	0.172	1.68638e-14	0	ppp1r13bb
prrc2c	6.81143e-19	0.103783	0.046	0.101	1.69346e-14	0	prrc2c
calr3a	6.94547e-19	0.200563	0.15	0.249	1.72678e-14	0	calr3a
CT476811.1	7.25152e-19	1.71167	0.145	0.1	1.80287e-14	0	CT476811.1
smurf2	8.46244e-19	0.176563	0.107	0.187	2.10393e-14	0	smurf2
tmem94	9.12499e-19	1.26421	0.253	0.215	2.26866e-14	0	tmem94
fam3c	9.22812e-19	0.36385	0.077	0.145	2.29429e-14	0	fam3c
cab39l	9.52621e-19	0.270934	0.063	0.125	2.36841e-14	0	cab39l
sec24c	1.07829e-18	0.200926	0.084	0.155	2.68085e-14	0	sec24c
march5l	1.13065e-18	0.118817	0.038	0.089	2.81103e-14	0	march5l
ubl3b	1.15119e-18	0.111642	0.07	0.134	2.86209e-14	0	ubl3b
cmpk	1.1694e-18	0.380352	0.113	0.198	2.90736e-14	0	cmpk
si:ch211-220f16.2	1.23106e-18	0.18125	0.086	0.157	3.06066e-14	0	si:ch211-220f16.2
rbbp6	1.24539e-18	0.263636	0.215	0.344	3.0963e-14	0	rbbp6
pcgf5a	1.36591e-18	1.85676	0.09	0.053	3.39593e-14	0	pcgf5a
gpat4	1.37125e-18	0.270707	0.086	0.156	3.40919e-14	0	gpat4
dnah7	1.52286e-18	1.50127	0.187	0.144	3.78613e-14	0	dnah7
cldn12	1.6074e-18	0.288466	0.083	0.153	3.99631e-14	0	cldn12
tasora	1.76667e-18	1.22637	0.27	0.233	4.39229e-14	0	tasora
taar20q	1.94095e-18	3.22832	0.022	0.006	4.8256e-14	0	taar20q
mapk12a	2.02618e-18	0.151167	0.036	0.085	5.03749e-14	0	mapk12a
ube2d3	2.1475e-18	0.200013	0.057	0.115	5.33912e-14	0	ube2d3
flii	2.22701e-18	0.179651	0.087	0.158	5.53679e-14	0	flii
sgsm1a	2.48324e-18	1.31943	0.176	0.13	6.17382e-14	0	sgsm1a
dapk1	2.54e-18	0.126373	0.105	0.182	6.31494e-14	0	dapk1
cttn	2.70922e-18	0.435368	0.066	0.128	6.73567e-14	0	cttn
ascc3	2.81299e-18	0.315854	0.069	0.132	6.99366e-14	0	ascc3
eml2	2.87832e-18	0.954353	0.323	0.298	7.15607e-14	0	eml2
acsl4a	2.96857e-18	0.958942	0.385	0.378	7.38046e-14	0	acsl4a
si:dkey-27p23.3	3.34577e-18	1.61636	0.139	0.096	8.31824e-14	0	si:dkey-27p23.3
ndufb3	3.39338e-18	0.325503	0.15	0.249	8.43661e-14	0	ndufb3
ndufa3	3.54092e-18	1.10597	0.318	0.296	8.80345e-14	0	ndufa3
tnksa	3.89968e-18	1.07569	0.307	0.277	9.69538e-14	0	tnksa
sec14l1	3.98807e-18	0.450544	0.101	0.178	9.91515e-14	0	sec14l1
kctd13	4.01747e-18	0.243744	0.05	0.104	9.98824e-14	0	kctd13
pcdh11.1	4.06477e-18	1.19767	0.167	0.119	1.01058e-13	0	pcdh11.1
kmt5aa	4.1789e-18	0.201143	0.076	0.142	1.03896e-13	0	kmt5aa
ssh1a	4.19908e-18	0.145924	0.031	0.077	1.04398e-13	0	ssh1a
hint1	4.21155e-18	0.312341	0.141	0.234	1.04708e-13	0	hint1
aclya	4.24259e-18	0.211135	0.062	0.122	1.05479e-13	0	aclya
vapb	4.39409e-18	0.302218	0.142	0.237	1.09246e-13	0	vapb
metap1	4.82672e-18	0.189005	0.069	0.132	1.20002e-13	0	metap1
ttll10	4.85379e-18	0.266143	0.062	0.121	1.20675e-13	0	ttll10
znf516	5.03979e-18	0.936743	0.299	0.261	1.25299e-13	0	znf516
fam120a	5.0471e-18	0.115636	0.074	0.139	1.25481e-13	0	fam120a
hsd17b10	5.11719e-18	0.340455	0.054	0.111	1.27224e-13	0	hsd17b10
sinhcafl	5.14424e-18	0.135143	0.044	0.095	1.27896e-13	0	sinhcafl
si:ch211-147d7.5	5.3648e-18	1.69176	0.119	0.079	1.3338e-13	0	si:ch211-147d7.5
ep300b	5.46513e-18	0.254627	0.117	0.198	1.35874e-13	0	ep300b
gna11a	5.86526e-18	0.218719	0.054	0.11	1.45822e-13	0	gna11a
pknox2	5.97457e-18	0.845736	0.298	0.252	1.4854e-13	0	pknox2
cacnb3a	6.63196e-18	1.16496	0.217	0.169	1.64884e-13	0	cacnb3a
tmem184ba	6.6796e-18	1.11069	0.266	0.227	1.66068e-13	0	tmem184ba
si:ch211-208k15.1	6.69614e-18	0.850202	0.361	0.337	1.66479e-13	0	si:ch211-208k15.1
trim25	6.85463e-18	0.106525	0.12	0.203	1.7042e-13	0	trim25
uqcrc1	7.71236e-18	0.328273	0.123	0.209	1.91745e-13	0	uqcrc1
b4galnt3b	7.74538e-18	1.22641	0.281	0.249	1.92566e-13	0	b4galnt3b
CFAP77	7.75457e-18	1.72931	0.143	0.1	1.92794e-13	0	CFAP77
ifi46	7.88039e-18	0.351385	0.13	0.216	1.95922e-13	0	ifi46
lrp8	8.05915e-18	0.807375	0.337	0.3	2.00367e-13	0	lrp8
srrm1	8.22313e-18	0.124827	0.239	0.369	2.04443e-13	0	srrm1
lgals17	8.49186e-18	1.67987	0.098	0.059	2.11125e-13	0	lgals17
psmb5	8.6023e-18	0.316222	0.064	0.124	2.1387e-13	0	psmb5
ctdsp2	9.08474e-18	0.191086	0.066	0.127	2.25865e-13	0	ctdsp2
srrm2	1.04113e-17	0.107299	0.131	0.217	2.58846e-13	0	srrm2
psmd14	1.07244e-17	0.222764	0.097	0.171	2.66629e-13	0	psmd14
mosmob	1.10523e-17	1.88324	0.103	0.065	2.74782e-13	0	mosmob
sdhdb	1.11407e-17	0.113971	0.05	0.104	2.76981e-13	0	sdhdb
gpx4a	1.12209e-17	1.15654	0.262	0.225	2.78973e-13	0	gpx4a
bbox1	1.15123e-17	0.109028	0.031	0.077	2.86219e-13	0	bbox1
MAP3K13	1.17143e-17	0.196391	0.187	0.294	2.9124e-13	0	MAP3K13
mrpl20	1.33588e-17	0.24005	0.045	0.097	3.32126e-13	0	mrpl20
DNAH10	1.38302e-17	1.78032	0.132	0.091	3.43846e-13	0	DNAH10
lyrm2	1.41781e-17	0.175144	0.031	0.076	3.52495e-13	0	lyrm2
ccdc146	1.58842e-17	1.72149	0.126	0.085	3.94912e-13	0	ccdc146
ndufs2	1.78114e-17	0.318343	0.081	0.148	4.42827e-13	0	ndufs2
adam23a	1.82453e-17	1.31087	0.209	0.166	4.53616e-13	0	adam23a
plekha8	1.90375e-17	0.33637	0.037	0.085	4.73311e-13	0	plekha8
rarres3l	1.99105e-17	1.51822	0.142	0.099	4.95014e-13	0	rarres3l
ndufv1	2.10253e-17	0.26829	0.129	0.215	5.22731e-13	0	ndufv1
tp53bp2a	2.11485e-17	0.420608	0.096	0.17	5.25794e-13	0	tp53bp2a
kif9	2.15542e-17	1.86168	0.113	0.074	5.3588e-13	0	kif9
ubr5	2.21306e-17	0.218943	0.15	0.245	5.5021e-13	0	ubr5
nek12	2.26586e-17	1.84761	0.131	0.09	5.63339e-13	0	nek12
hs6st2	2.35277e-17	0.136981	0.043	0.093	5.84945e-13	0	hs6st2
stk40	2.38233e-17	0.234714	0.039	0.088	5.92295e-13	0	stk40
psmc2	2.47341e-17	0.28279	0.073	0.136	6.14939e-13	0	psmc2
CABZ01029938.1	2.53345e-17	0.139557	0.095	0.165	6.29867e-13	0	CABZ01029938.1
trip12	2.67035e-17	0.171927	0.163	0.262	6.63901e-13	0	trip12
ube2e1	2.67646e-17	0.134896	0.106	0.18	6.65421e-13	0	ube2e1
snx12	2.70354e-17	0.461166	0.085	0.153	6.72153e-13	0	snx12
skp1	2.76542e-17	0.991898	0.365	0.364	6.87538e-13	0	skp1
pcnt	2.84412e-17	0.203316	0.113	0.192	7.07106e-13	0	pcnt
mfhas1	2.86896e-17	0.118332	0.088	0.156	7.13281e-13	0	mfhas1
mtch2	2.89435e-17	0.348033	0.068	0.128	7.19593e-13	0	mtch2
CU856539.1	3.02285e-17	1.44743	0.193	0.153	7.51541e-13	0	CU856539.1
BX530037.1	3.03656e-17	4.34063	0.02	0.005	7.54949e-13	0	BX530037.1
ncoa3	3.14749e-17	0.118505	0.124	0.206	7.8253e-13	0	ncoa3
mt-cyb	3.14861e-17	0.30783	0.887	0.92	7.82807e-13	0	mt-cyb
nono	3.19052e-17	0.22945	0.077	0.14	7.93227e-13	0	nono
psmd13	3.39236e-17	0.135141	0.063	0.121	8.43408e-13	0	psmd13
ttbk1b	3.51279e-17	1.56951	0.132	0.091	8.73349e-13	0	ttbk1b
si:dkey-100n23.5	3.65728e-17	0.377036	0.045	0.096	9.09272e-13	0	si:dkey-100n23.5
thraa	3.70164e-17	0.178356	0.121	0.202	9.20302e-13	0	thraa
arfgap3	3.99767e-17	0.333231	0.084	0.151	9.93902e-13	0	arfgap3
tomm20a	4.00117e-17	0.406054	0.11	0.187	9.94772e-13	0	tomm20a
abhd12	4.1305e-17	1.30924	0.234	0.197	1.02693e-12	0	abhd12
celf4	4.21045e-17	1.33069	0.156	0.111	1.0468e-12	0	celf4
ppih	4.35301e-17	0.268903	0.068	0.128	1.08225e-12	0	ppih
crk	4.45183e-17	0.166266	0.023	0.062	1.10681e-12	0	crk
slc30a1a	4.56369e-17	0.23815	0.114	0.193	1.13463e-12	0	slc30a1a
atp5f1d	4.75467e-17	0.304271	0.225	0.353	1.18211e-12	0	atp5f1d
atp5md	5.0287e-17	0.389341	0.191	0.306	1.25024e-12	0	atp5md
tspan15	5.07787e-17	0.246902	0.086	0.154	1.26246e-12	0	tspan15
fgf12b	5.25594e-17	1.30915	0.217	0.175	1.30673e-12	0	fgf12b
FQ790211.1	5.28873e-17	1.27921	0.18	0.136	1.31488e-12	0	FQ790211.1
mrpl38	5.33019e-17	0.237084	0.025	0.065	1.32519e-12	0	mrpl38
syn1	5.38687e-17	1.47856	0.181	0.141	1.33928e-12	0	syn1
nck2b	5.42125e-17	0.114794	0.088	0.155	1.34783e-12	0	nck2b
tbr1b	5.69889e-17	2.03502	0.074	0.041	1.41686e-12	0	tbr1b
mrpl28	5.75549e-17	0.294134	0.033	0.079	1.43093e-12	0	mrpl28
dap	6.07376e-17	0.256688	0.077	0.142	1.51006e-12	0	dap
ctbp1	6.09188e-17	0.261384	0.079	0.143	1.51456e-12	0	ctbp1
tpgs2	6.1183e-17	2.02874	0.096	0.059	1.52113e-12	0	tpgs2
prdx4	6.31252e-17	0.200395	0.063	0.121	1.56942e-12	0	prdx4
ano5b	7.37755e-17	1.59637	0.143	0.102	1.83421e-12	0	ano5b
wu:fj64h06	7.43144e-17	0.130576	0.022	0.06	1.84761e-12	0	wu:fj64h06
rbm6	7.65681e-17	0.295147	0.049	0.1	1.90364e-12	0	rbm6
si:dkey-244a7.1	8.41479e-17	0.122674	0.022	0.061	2.09209e-12	0	si:dkey-244a7.1
si:dkey-26c10.5	8.52902e-17	1.62513	0.133	0.091	2.12048e-12	0	si:dkey-26c10.5
sirt1	8.58042e-17	0.222597	0.061	0.118	2.13326e-12	0	sirt1
efcab6	8.65435e-17	1.33461	0.133	0.091	2.15164e-12	0	efcab6
echs1	8.80577e-17	0.340884	0.045	0.095	2.18929e-12	0	echs1
ttc39c	9.01662e-17	0.109058	0.05	0.101	2.24171e-12	0	ttc39c
klc3	9.13376e-17	1.75137	0.13	0.09	2.27084e-12	0	klc3
slc36a4	9.30339e-17	0.176374	0.073	0.134	2.31301e-12	0	slc36a4
nup98	9.76015e-17	0.106435	0.074	0.135	2.42657e-12	0	nup98
megf8	1.01497e-16	1.40797	0.211	0.173	2.52341e-12	0	megf8
cebpg	1.06503e-16	0.492887	0.137	0.228	2.64789e-12	0	cebpg
si:ch211-160o17.4	1.07063e-16	0.270387	0.182	0.289	2.66181e-12	0	si:ch211-160o17.4
chac1	1.07157e-16	0.503998	0.529	0.558	2.66415e-12	0	chac1
mvb12ba	1.16696e-16	0.195114	0.064	0.121	2.9013e-12	0	mvb12ba
clcn3	1.18263e-16	0.26063	0.194	0.309	2.94025e-12	0	clcn3
rab36	1.209e-16	2.10091	0.09	0.055	3.00581e-12	0	rab36
atp1a3a	1.24279e-16	0.672583	0.351	0.309	3.08982e-12	0	atp1a3a
stoml3a	1.28091e-16	1.91654	0.122	0.083	3.18461e-12	0	stoml3a
farp1	1.2833e-16	0.111245	0.088	0.155	3.19055e-12	0	farp1
scg5	1.36755e-16	1.44743	0.138	0.096	3.4e-12	0	scg5
dyrk3	1.37688e-16	0.206661	0.063	0.12	3.4232e-12	0	dyrk3
slc35b1	1.45718e-16	0.218502	0.07	0.129	3.62285e-12	0	slc35b1
soat2	1.47601e-16	4.15443	0.015	0.003	3.66965e-12	0	soat2
macroh2a2	1.488e-16	0.268337	0.116	0.195	3.69946e-12	0	macroh2a2
stau1	1.55843e-16	0.469605	0.048	0.098	3.87458e-12	0	stau1
fnip1	1.66246e-16	0.365879	0.072	0.132	4.13321e-12	0	fnip1
tenm4	1.70237e-16	1.28824	0.339	0.317	4.23243e-12	0	tenm4
snrpd1	1.71664e-16	0.225671	0.141	0.229	4.2679e-12	0	snrpd1
vps26c	1.74296e-16	0.304374	0.064	0.121	4.33334e-12	0	vps26c
gng7	1.81751e-16	0.20774	0.064	0.121	4.51868e-12	0	gng7
atp6ap2	1.82946e-16	1.04016	0.314	0.291	4.54839e-12	0	atp6ap2
mtpn	1.92079e-16	0.340164	0.158	0.257	4.77547e-12	0	mtpn
coa3a	2.17545e-16	0.300309	0.092	0.161	5.40861e-12	0	coa3a
cnppd1	2.18295e-16	0.106442	0.077	0.139	5.42724e-12	0	cnppd1
adck1	2.31667e-16	0.105636	0.084	0.148	5.7597e-12	0	adck1
CR753886.1	2.32421e-16	0.394934	0.051	0.103	5.77845e-12	0	CR753886.1
osbpl9	2.47446e-16	0.151601	0.144	0.232	6.15201e-12	0	osbpl9
mycb	2.60191e-16	0.109142	0.112	0.185	6.46886e-12	0	mycb
PIGG	2.69135e-16	0.156634	0.045	0.093	6.69124e-12	0	PIGG
rnf185	2.72507e-16	1.25003	0.273	0.244	6.77507e-12	0	rnf185
lifra	2.98723e-16	0.202232	0.034	0.078	7.42686e-12	0	lifra
snrpg	3.08921e-16	0.167851	0.076	0.137	7.68038e-12	0	snrpg
fis1	3.09208e-16	0.150478	0.077	0.14	7.68753e-12	0	fis1
pgk1	3.12902e-16	0.299903	0.163	0.259	7.77936e-12	0	pgk1
akirin1	3.22886e-16	0.297331	0.058	0.112	8.02759e-12	0	akirin1
etfa	3.2459e-16	0.329799	0.145	0.236	8.06997e-12	0	etfa
vps13c	3.28507e-16	0.17163	0.073	0.133	8.16734e-12	0	vps13c
gdi1	3.38338e-16	0.977656	0.291	0.257	8.41177e-12	0	gdi1
mink1	3.50802e-16	1.05547	0.282	0.254	8.72165e-12	0	mink1
GK3P	3.61492e-16	0.393719	0.161	0.259	8.98741e-12	0	GK3P
atp5pb	3.76573e-16	0.324511	0.227	0.352	9.36236e-12	0	atp5pb
ipo11	3.83414e-16	0.178176	0.144	0.229	9.53243e-12	0	ipo11
efna3a	3.88301e-16	0.693016	0.309	0.259	9.65394e-12	0	efna3a
hbs1l	4.03885e-16	0.244741	0.065	0.122	1.00414e-11	0	hbs1l
svopl	4.4253e-16	1.19838	0.252	0.22	1.10022e-11	0	svopl
capn15	4.44868e-16	0.126867	0.038	0.083	1.10603e-11	0	capn15
dctn3	4.53958e-16	0.197397	0.093	0.162	1.12863e-11	0	dctn3
kdm1a	4.74021e-16	0.265137	0.168	0.267	1.17851e-11	0	kdm1a
foxj3	4.82493e-16	0.231582	0.218	0.34	1.19957e-11	0	foxj3
tsnaxip1	4.82626e-16	1.73408	0.159	0.12	1.1999e-11	0	tsnaxip1
cnot4b	4.88401e-16	0.158929	0.052	0.103	1.21426e-11	0	cnot4b
vps4b	5.37241e-16	0.145003	0.214	0.329	1.33569e-11	0	vps4b
CU464118.1	5.6805e-16	0.319584	0.105	0.177	1.41229e-11	0	CU464118.1
FP565432.1	5.73332e-16	0.45139	0.363	0.311	1.42542e-11	0	FP565432.1
rps27l	5.94305e-16	0.380218	0.163	0.257	1.47756e-11	0	rps27l
gtf2a1	6.00821e-16	0.288758	0.068	0.126	1.49376e-11	0	gtf2a1
mpp5a	6.64275e-16	0.250815	0.09	0.157	1.65152e-11	0	mpp5a
slmapa	6.72731e-16	0.248198	0.15	0.24	1.67254e-11	0	slmapa
aplp2	6.91475e-16	0.604817	0.475	0.49	1.71914e-11	0	aplp2
raph1b	6.99224e-16	0.198028	0.062	0.117	1.73841e-11	0	raph1b
insm1b	7.16367e-16	1.13982	0.162	0.119	1.78103e-11	0	insm1b
slc25a24	7.2952e-16	0.246912	0.041	0.087	1.81373e-11	0	slc25a24
bcl7a	7.40951e-16	0.164923	0.052	0.103	1.84215e-11	0	bcl7a
vangl2	7.49594e-16	0.216252	0.147	0.236	1.86364e-11	0	vangl2
smim15	7.73919e-16	0.33759	0.046	0.094	1.92412e-11	0	smim15
stk26	8.01106e-16	0.269866	0.057	0.111	1.99171e-11	0	stk26
max	8.06318e-16	0.30633	0.184	0.289	2.00467e-11	0	max
spop	8.45665e-16	0.127967	0.203	0.312	2.10249e-11	0	spop
gas8	8.53862e-16	1.62123	0.143	0.104	2.12287e-11	0	gas8
glrx3	9.02333e-16	0.21057	0.069	0.127	2.24338e-11	0	glrx3
zgc:113208	9.48207e-16	0.250304	0.078	0.139	2.35743e-11	0	zgc:113208
prpf8	9.92015e-16	0.366223	0.111	0.185	2.46635e-11	0	prpf8
sf3b2	1.02324e-15	0.241223	0.085	0.149	2.54398e-11	0	sf3b2
grpel1	1.02939e-15	0.110954	0.034	0.077	2.55926e-11	0	grpel1
brd9	1.09912e-15	0.264184	0.08	0.141	2.73262e-11	0	brd9
mccc1	1.11339e-15	0.227377	0.039	0.085	2.76811e-11	0	mccc1
yars1	1.15915e-15	0.320463	0.028	0.068	2.88187e-11	0	yars1
mrpl11	1.22271e-15	0.205999	0.065	0.12	3.03991e-11	0	mrpl11
dnajc19	1.22654e-15	0.272985	0.038	0.082	3.04942e-11	0	dnajc19
nipblb	1.27552e-15	0.474635	0.119	0.2	3.17121e-11	0	nipblb
polr2j	1.28275e-15	0.12677	0.036	0.08	3.18916e-11	0	polr2j
zbbx	1.35979e-15	1.70415	0.132	0.094	3.3807e-11	0	zbbx
slc44a1b	1.4775e-15	0.152433	0.119	0.195	3.67337e-11	0	slc44a1b
zbed4	1.49012e-15	0.104366	0.064	0.119	3.70473e-11	0	zbed4
atp5f1c	1.50131e-15	0.210186	0.186	0.291	3.73255e-11	0	atp5f1c
fubp1	1.52791e-15	0.38427	0.165	0.262	3.79868e-11	0	fubp1
tuba8l4	1.54946e-15	0.351709	0.633	0.665	3.85227e-11	0	tuba8l4
ift80	1.56023e-15	1.6352	0.16	0.122	3.87903e-11	0	ift80
npm1b	1.58258e-15	0.337672	0.074	0.133	3.93461e-11	0	npm1b
rn7sk	1.66775e-15	0.454497	0.154	0.246	4.14635e-11	0	rn7sk
abhd2a	1.75487e-15	0.244804	0.126	0.204	4.36295e-11	0	abhd2a
psmg1	1.78179e-15	0.230688	0.064	0.119	4.42989e-11	0	psmg1
psmd4a	1.84621e-15	0.200904	0.059	0.111	4.59005e-11	0	psmd4a
mn1a	1.84669e-15	1.9906	0.082	0.049	4.59125e-11	0	mn1a
smek1	1.87774e-15	0.317692	0.07	0.128	4.66844e-11	0	smek1
GNG12	1.90586e-15	0.126134	0.042	0.088	4.73835e-11	0	GNG12
si:ch211-195b13.1	1.91968e-15	0.564181	0.45	0.443	4.7727e-11	0	si:ch211-195b13.1
myo18aa	1.93407e-15	0.414542	0.048	0.096	4.80849e-11	0	myo18aa
si:ch211-114n24.6	1.95061e-15	0.290513	0.101	0.171	4.84962e-11	0	si:ch211-114n24.6
wdr60	1.96799e-15	1.6315	0.146	0.108	4.89283e-11	0	wdr60
cbr1l	1.99439e-15	0.40253	0.063	0.118	4.95844e-11	0	cbr1l
pcca	2.00598e-15	0.228697	0.036	0.079	4.98727e-11	0	pcca
lhx2b	2.01362e-15	1.05202	0.236	0.197	5.00625e-11	0	lhx2b
acp1	2.1294e-15	0.239847	0.039	0.084	5.29411e-11	0	acp1
tma7	2.20344e-15	0.301326	0.226	0.349	5.47819e-11	0	tma7
usp24	2.22452e-15	1.02396	0.307	0.282	5.53059e-11	0	usp24
tcirg1a	2.34211e-15	2.32114	0.066	0.037	5.82295e-11	0	tcirg1a
ogt.1	2.34768e-15	1.28409	0.223	0.187	5.83681e-11	0	ogt.1
kcnn3	2.35885e-15	1.22036	0.2	0.16	5.86457e-11	0	kcnn3
ccdc173	2.5313e-15	1.81084	0.143	0.106	6.29332e-11	0	ccdc173
capn2l	2.55774e-15	0.484517	0.091	0.158	6.35905e-11	0	capn2l
ube2nb	2.72132e-15	0.229204	0.043	0.088	6.76575e-11	0	ube2nb
trioa	2.76812e-15	0.385417	0.152	0.243	6.88209e-11	0	trioa
slc31a1	2.79241e-15	1.55912	0.213	0.18	6.94248e-11	0	slc31a1
srsf3b	2.85465e-15	0.203836	0.202	0.313	7.09723e-11	0	srsf3b
setd1bb	2.99112e-15	1.4129	0.169	0.129	7.43651e-11	0	setd1bb
kcnc4	3.00375e-15	1.75703	0.108	0.072	7.46792e-11	0	kcnc4
tfg	3.00596e-15	0.513186	0.119	0.198	7.47342e-11	0	tfg
eif5	3.01274e-15	0.187138	0.262	0.398	7.49028e-11	0	eif5
psmc1a	3.05604e-15	0.27792	0.052	0.102	7.59792e-11	0	psmc1a
sp4	3.12538e-15	0.129706	0.073	0.131	7.77033e-11	0	sp4
ubap2a	3.28952e-15	0.339067	0.114	0.189	8.17841e-11	0	ubap2a
gnai3	3.4036e-15	1.4598	0.133	0.094	8.46202e-11	0	gnai3
iars1	3.62247e-15	0.184578	0.036	0.078	9.00618e-11	0	iars1
rps6kal	3.62262e-15	0.201678	0.168	0.261	9.00655e-11	0	rps6kal
ATP9A	3.74966e-15	0.112578	0.068	0.123	9.3224e-11	0	ATP9A
smarcb1a	3.7562e-15	0.314723	0.079	0.14	9.33867e-11	0	smarcb1a
si:dkeyp-121d4.3	3.80741e-15	0.253497	0.078	0.137	9.46599e-11	0	si:dkeyp-121d4.3
USP53	3.9052e-15	0.187644	0.082	0.144	9.70911e-11	0	USP53
rnf144ab	3.9715e-15	1.45467	0.16	0.12	9.87394e-11	0	rnf144ab
brk1	4.19615e-15	0.233315	0.107	0.179	1.04325e-10	0	brk1
nlk2	4.37207e-15	0.728142	0.359	0.337	1.08699e-10	0	nlk2
scamp1	4.37962e-15	0.167054	0.073	0.131	1.08886e-10	0	scamp1
syncripl	4.52809e-15	0.425174	0.056	0.107	1.12577e-10	0	syncripl
usp19	4.54842e-15	0.315646	0.101	0.169	1.13083e-10	0	usp19
sgta	4.58268e-15	0.277595	0.142	0.227	1.13935e-10	0	sgta
mast1a	4.59065e-15	1.5175	0.15	0.111	1.14133e-10	0	mast1a
ap1b1	4.61154e-15	0.312672	0.116	0.191	1.14652e-10	0	ap1b1
ik	4.85927e-15	0.288601	0.067	0.123	1.20811e-10	0	ik
suclg2	4.96622e-15	0.133546	0.06	0.112	1.2347e-10	0	suclg2
sumo2b	5.01539e-15	0.136071	0.182	0.279	1.24693e-10	0	sumo2b
cnot6a	5.16736e-15	0.107899	0.129	0.207	1.28471e-10	0	cnot6a
dhrs13l1	5.32938e-15	0.260096	0.093	0.158	1.32499e-10	0	dhrs13l1
nus1	5.41725e-15	0.118204	0.05	0.098	1.34684e-10	0	nus1
marveld2a	5.54871e-15	0.313283	0.065	0.119	1.37952e-10	0	marveld2a
mydgf	5.76411e-15	0.195158	0.044	0.089	1.43307e-10	0	mydgf
rad23b	5.78328e-15	0.39109	0.086	0.148	1.43784e-10	0	rad23b
dhrs12	5.81507e-15	0.320978	0.046	0.092	1.44574e-10	0	dhrs12
eif1	5.82967e-15	0.468268	0.581	0.641	1.44937e-10	0	eif1
smc6	5.90343e-15	0.181502	0.104	0.172	1.46771e-10	0	smc6
nceh1b.1	6.2121e-15	2.53743	0.043	0.02	1.54445e-10	0	nceh1b.1
ap1m1	6.5633e-15	0.148119	0.057	0.107	1.63177e-10	0	ap1m1
tnrc6b	6.57811e-15	0.20032	0.12	0.194	1.63545e-10	0	tnrc6b
sumo1	6.60199e-15	0.218452	0.087	0.15	1.64139e-10	0	sumo1
adssl	7.03995e-15	0.219329	0.076	0.133	1.75027e-10	0	adssl
cptp	7.20609e-15	0.120015	0.057	0.107	1.79158e-10	0	cptp
picalma	7.83598e-15	0.17088	0.106	0.176	1.94818e-10	0	picalma
cnbpb	7.90542e-15	0.15231	0.282	0.42	1.96545e-10	0	cnbpb
arcn1a	8.45942e-15	0.221392	0.048	0.095	2.10318e-10	0	arcn1a
si:dkey-286j15.1	8.65613e-15	0.463596	0.082	0.142	2.15209e-10	0	si:dkey-286j15.1
trmt112	9.26383e-15	0.132704	0.034	0.074	2.30317e-10	0	trmt112
ptpn11a	9.91329e-15	0.204504	0.067	0.122	2.46464e-10	0	ptpn11a
slirp	9.97785e-15	0.277187	0.041	0.085	2.48069e-10	0	slirp
ugt2a7.2	1.00234e-14	0.245906	0.047	0.093	2.49203e-10	0	ugt2a7.2
srsf6a	1.00252e-14	0.292547	0.082	0.143	2.49247e-10	0	srsf6a
kansl3	1.02259e-14	0.360576	0.051	0.098	2.54236e-10	0	kansl3
fam120c	1.04425e-14	0.236339	0.249	0.378	2.59621e-10	0	fam120c
vps54	1.0552e-14	0.168084	0.045	0.091	2.62345e-10	0	vps54
lnx2b	1.06777e-14	0.354699	0.048	0.095	2.65469e-10	0	lnx2b
ndufb8	1.06837e-14	0.338929	0.186	0.291	2.65618e-10	0	ndufb8
pelo	1.0977e-14	0.126035	0.03	0.068	2.72911e-10	0	pelo
zfr2	1.17089e-14	0.259923	0.083	0.143	2.91108e-10	0	zfr2
CR855277.2	1.20844e-14	2.01926	0.097	0.063	3.00443e-10	0	CR855277.2
ypel2b	1.29141e-14	1.24136	0.17	0.13	3.2107e-10	0	ypel2b
daam1a	1.32006e-14	0.326691	0.165	0.257	3.28193e-10	0	daam1a
ppm1ba	1.48803e-14	0.13154	0.067	0.12	3.69954e-10	0	ppm1ba
csnk1g1	1.48809e-14	0.22741	0.123	0.198	3.69968e-10	0	csnk1g1
CABZ01066312.1	1.52963e-14	0.471746	0.045	0.091	3.80296e-10	0	CABZ01066312.1
tmem54a	1.59541e-14	0.260336	0.12	0.194	3.9665e-10	0	tmem54a
mthfd2	1.61431e-14	0.38988	0.12	0.196	4.01349e-10	0	mthfd2
sort1b	1.72349e-14	0.220324	0.11	0.179	4.28495e-10	0	sort1b
sft2d2b	1.81474e-14	1.58452	0.164	0.127	4.51181e-10	0	sft2d2b
lin7c	1.82564e-14	0.325238	0.085	0.146	4.53889e-10	0	lin7c
jph1a	1.85196e-14	1.64471	0.103	0.068	4.60436e-10	0	jph1a
mta3	1.92413e-14	0.214911	0.052	0.099	4.78377e-10	0	mta3
prnprs3	1.95284e-14	1.13834	0.259	0.23	4.85516e-10	0	prnprs3
copz1	2.02523e-14	0.280071	0.087	0.148	5.03512e-10	0	copz1
LTN1	2.06473e-14	0.106083	0.041	0.085	5.13334e-10	0	LTN1
arl4d	2.07149e-14	0.347631	0.09	0.153	5.15013e-10	0	arl4d
hgs	2.10214e-14	0.330579	0.075	0.132	5.22633e-10	0	hgs
slc49a4	2.11189e-14	0.117032	0.083	0.141	5.25057e-10	0	slc49a4
lpgat1	2.18754e-14	0.164203	0.127	0.201	5.43865e-10	0	lpgat1
CTBP1	2.25524e-14	0.339694	0.108	0.178	5.60697e-10	0	CTBP1
ABR	2.31681e-14	0.531606	0.453	0.439	5.76005e-10	0	ABR
efhb	2.33514e-14	1.78581	0.096	0.062	5.80562e-10	0	efhb
cds1	2.65562e-14	0.337819	0.029	0.067	6.60241e-10	0	cds1
tjp2b	2.77228e-14	0.265615	0.179	0.277	6.89245e-10	0	tjp2b
mtap	2.97344e-14	0.275169	0.072	0.126	7.39256e-10	0	mtap
CR456642.2	2.99721e-14	0.838119	0.274	0.237	7.45167e-10	0	CR456642.2
gls2a	3.03728e-14	1.6526	0.104	0.07	7.55128e-10	0	gls2a
kif6	3.11229e-14	1.99936	0.1	0.067	7.73777e-10	0	kif6
atxn2l	3.12081e-14	0.447914	0.118	0.194	7.75896e-10	0	atxn2l
brd3b	3.18259e-14	0.229153	0.109	0.178	7.91254e-10	0	brd3b
znrf3	3.20993e-14	0.9577	0.282	0.251	7.98052e-10	0	znrf3
rgs12a	3.29875e-14	0.265978	0.075	0.131	8.20136e-10	0	rgs12a
tmem231	3.45252e-14	1.90056	0.123	0.088	8.58366e-10	0	tmem231
map3k5	3.46987e-14	0.247687	0.123	0.197	8.62679e-10	0	map3k5
patj	3.62189e-14	0.301694	0.155	0.243	9.00474e-10	0	patj
polr2f	3.62196e-14	0.372393	0.123	0.199	9.00492e-10	0	polr2f
epoa	3.63937e-14	2.57092	0.033	0.014	9.0482e-10	0	epoa
arih1l	4.11688e-14	0.37077	0.041	0.084	1.02354e-09	0	arih1l
larp4ab	4.23511e-14	0.323733	0.126	0.202	1.05293e-09	0	larp4ab
zswim8	4.29841e-14	1.20991	0.245	0.218	1.06867e-09	0	zswim8
prpf40a	4.32576e-14	0.384989	0.122	0.196	1.07547e-09	0	prpf40a
tekt4	4.50349e-14	1.93865	0.113	0.078	1.11966e-09	0	tekt4
hacd2	4.55503e-14	0.553537	0.086	0.147	1.13247e-09	0	hacd2
armh1	4.58277e-14	1.5959	0.151	0.116	1.13937e-09	0	armh1
hars	4.59318e-14	0.420007	0.054	0.102	1.14196e-09	0	hars
cs	4.62015e-14	0.504216	0.139	0.223	1.14866e-09	0	cs
ipo7	4.64837e-14	0.22813	0.252	0.381	1.15568e-09	0	ipo7
dnajb13	4.70417e-14	1.91777	0.1	0.067	1.16955e-09	0	dnajb13
arl13b	4.73436e-14	1.47119	0.18	0.145	1.17706e-09	0	arl13b
serf2	4.78251e-14	0.190943	0.247	0.37	1.18903e-09	0	serf2
cep192	4.90417e-14	0.190278	0.028	0.065	1.21928e-09	0	cep192
rdh12l	5.02255e-14	0.125657	0.023	0.058	1.24871e-09	0	rdh12l
ndel1a	5.10904e-14	0.320863	0.069	0.123	1.27021e-09	0	ndel1a
cpe	5.41996e-14	0.679995	0.354	0.328	1.34751e-09	0	cpe
hectd3	5.42676e-14	0.170254	0.041	0.083	1.3492e-09	0	hectd3
tomm22	5.59354e-14	0.333525	0.078	0.135	1.39067e-09	0	tomm22
caprin1a	5.97876e-14	0.201171	0.052	0.098	1.48644e-09	0	caprin1a
atp6v0a1a	5.99731e-14	0.369985	0.14	0.221	1.49105e-09	0	atp6v0a1a
baz2a	6.03191e-14	0.276586	0.135	0.213	1.49965e-09	0	baz2a
tmed7	6.34692e-14	0.901841	0.35	0.351	1.57797e-09	0	tmed7
synrg	6.45223e-14	0.239743	0.168	0.257	1.60415e-09	0	synrg
fzd3a	6.48175e-14	1.34328	0.2	0.166	1.61149e-09	0	fzd3a
cngb1b	6.61971e-14	1.76244	0.12	0.086	1.64579e-09	0	cngb1b
si:ch211-63p21.1	6.88088e-14	2.21581	0.033	0.014	1.71072e-09	0	si:ch211-63p21.1
glg1a	6.92683e-14	0.361876	0.068	0.12	1.72215e-09	0	glg1a
rhoac	6.97501e-14	0.26735	0.109	0.177	1.73413e-09	0	rhoac
tomm7	7.00284e-14	0.437482	0.143	0.227	1.74105e-09	0	tomm7
jtb	7.07013e-14	0.380172	0.025	0.06	1.75778e-09	0	jtb
otud7b	7.47363e-14	0.315591	0.061	0.11	1.85809e-09	0	otud7b
polr2l	7.4975e-14	0.263675	0.089	0.15	1.86403e-09	0	polr2l
zgc:66426	7.7434e-14	2.32979	0.065	0.037	1.92516e-09	0	zgc:66426
txn2	7.81707e-14	0.111099	0.037	0.077	1.94348e-09	0	txn2
clasrp	8.3265e-14	0.151765	0.055	0.101	2.07013e-09	0	clasrp
rbm4.2	9.00018e-14	0.291077	0.182	0.28	2.23762e-09	0	rbm4.2
chmp2bb	9.02047e-14	0.28886	0.175	0.272	2.24267e-09	0	chmp2bb
stam	9.31972e-14	0.3214	0.033	0.072	2.31707e-09	0	stam
lsm3	9.6445e-14	0.242264	0.063	0.113	2.39782e-09	0	lsm3
mrps10	9.71348e-14	0.375101	0.051	0.098	2.41497e-09	0	mrps10
ddx23	1.02078e-13	0.232887	0.072	0.126	2.53785e-09	0	ddx23
dtnbb	1.0362e-13	1.50136	0.153	0.116	2.57621e-09	0	dtnbb
kmt2a	1.10139e-13	0.129074	0.138	0.214	2.73828e-09	0	kmt2a
ppp1cab	1.13611e-13	0.299545	0.14	0.22	2.8246e-09	0	ppp1cab
xylt1	1.21205e-13	1.47204	0.157	0.12	3.0134e-09	0	xylt1
si:dkey-40m6.8	1.23922e-13	1.54114	0.147	0.111	3.08094e-09	0	si:dkey-40m6.8
znf593	1.26585e-13	0.141609	0.042	0.084	3.14716e-09	0	znf593
h2az2a	1.29091e-13	0.175418	0.091	0.152	3.20945e-09	0	h2az2a
inpp5b	1.2939e-13	0.164277	0.076	0.131	3.21689e-09	0	inpp5b
brox	1.29698e-13	0.414868	0.081	0.139	3.22455e-09	0	brox
mapk8ip1a	1.29958e-13	1.30801	0.181	0.146	3.231e-09	0	mapk8ip1a
dldh	1.31611e-13	0.50973	0.113	0.185	3.27212e-09	0	dldh
keap1b	1.32462e-13	0.290127	0.049	0.093	3.29328e-09	0	keap1b
faf2	1.32774e-13	0.509593	0.089	0.151	3.30102e-09	0	faf2
rnaset2	1.4402e-13	0.230994	0.126	0.198	3.58062e-09	0	rnaset2
znf598	1.44953e-13	0.33603	0.054	0.101	3.60382e-09	0	znf598
mef2b	1.45622e-13	1.34397	0.152	0.114	3.62046e-09	0	mef2b
taar18e	1.47374e-13	4.73376	0.012	0.003	3.66401e-09	0	taar18e
slc25a10	1.57016e-13	0.254151	0.025	0.059	3.90372e-09	0	slc25a10
zgc:154075	1.59145e-13	0.128363	0.037	0.077	3.95666e-09	0	zgc:154075
nbeal2	1.59663e-13	0.682463	0.347	0.324	3.96954e-09	0	nbeal2
dennd5a	1.63945e-13	1.03934	0.261	0.234	4.07601e-09	0	dennd5a
prkag2a	1.64839e-13	0.3944	0.038	0.079	4.09823e-09	0	prkag2a
cacna2d2a	1.66909e-13	1.14986	0.209	0.173	4.1497e-09	0	cacna2d2a
mrps6	1.68497e-13	0.125509	0.05	0.095	4.18917e-09	0	mrps6
aars1	1.68738e-13	0.343193	0.112	0.181	4.19517e-09	0	aars1
gnb4b	1.70692e-13	0.113975	0.123	0.193	4.24374e-09	0	gnb4b
psme2	1.84311e-13	0.251862	0.123	0.196	4.58233e-09	0	psme2
btaf1	1.86618e-13	0.127408	0.07	0.121	4.63971e-09	0	btaf1
psme4b	1.88527e-13	0.280925	0.105	0.169	4.68715e-09	0	psme4b
supt5h	1.90747e-13	0.15876	0.064	0.113	4.74234e-09	0	supt5h
lsm8	2.07125e-13	0.243385	0.086	0.145	5.14954e-09	0	lsm8
hspa4a	2.13323e-13	0.612689	0.074	0.129	5.30364e-09	0	hspa4a
usp22	2.16288e-13	0.197188	0.057	0.103	5.37735e-09	0	usp22
osbpl2b	2.30925e-13	1.19424	0.239	0.211	5.74126e-09	0	osbpl2b
idh1	2.3284e-13	0.37351	0.134	0.209	5.78888e-09	0	idh1
phrf1	2.38513e-13	0.220087	0.109	0.175	5.92991e-09	0	phrf1
snw1	2.46623e-13	0.217167	0.119	0.189	6.13153e-09	0	snw1
pola1	2.55191e-13	0.12524	0.022	0.055	6.34455e-09	0	pola1
mapk3	2.65814e-13	0.321352	0.052	0.097	6.60866e-09	0	mapk3
fbxo11a	2.73949e-13	0.247928	0.09	0.149	6.81091e-09	0	fbxo11a
psmd11a	2.82091e-13	0.465154	0.103	0.17	7.01336e-09	0	psmd11a
dnm1b	2.8293e-13	1.40579	0.136	0.1	7.03419e-09	0	dnm1b
ppm1k	2.85021e-13	0.217455	0.058	0.105	7.08618e-09	0	ppm1k
CR925761.4	2.94847e-13	1.97498	0.058	0.033	7.33048e-09	0	CR925761.4
hsdl2	2.98944e-13	0.135338	0.064	0.113	7.43235e-09	0	hsdl2
tcf25	3.03076e-13	0.102997	0.118	0.185	7.53507e-09	0	tcf25
dlg5a	3.15878e-13	0.268588	0.13	0.204	7.85337e-09	0	dlg5a
ddost	3.16117e-13	0.499055	0.14	0.221	7.85931e-09	0	ddost
lrch3	3.24488e-13	0.299617	0.125	0.198	8.06742e-09	0	lrch3
gria4a	3.25305e-13	0.430346	0.162	0.252	8.08774e-09	0	gria4a
fxr2	3.3218e-13	0.265247	0.064	0.113	8.25866e-09	0	fxr2
strap	3.32374e-13	0.257039	0.042	0.083	8.26348e-09	0	strap
tmem30ab	3.35086e-13	1.20119	0.252	0.228	8.33092e-09	0	tmem30ab
srp72	3.35977e-13	0.125427	0.013	0.04	8.35306e-09	0	srp72
fam49a	3.50732e-13	0.835112	0.303	0.279	8.7199e-09	0	fam49a
wdr81	3.67017e-13	1.66664	0.117	0.083	9.12477e-09	0	wdr81
cdc73	3.69556e-13	0.339365	0.087	0.145	9.1879e-09	0	cdc73
kdm3b	3.73514e-13	0.242264	0.083	0.139	9.28632e-09	0	kdm3b
ptges3a	3.74513e-13	1.14015	0.262	0.24	9.31115e-09	0	ptges3a
ern1	3.8013e-13	0.272092	0.063	0.111	9.45079e-09	0	ern1
kbtbd8	3.80399e-13	0.426608	0.066	0.116	9.45749e-09	0	kbtbd8
gstk1	3.94887e-13	0.249275	0.037	0.077	9.81769e-09	0	gstk1
elob.1	4.17438e-13	0.377736	0.105	0.171	1.03783e-08	0	elob.1
cfdp1	4.45528e-13	0.104356	0.046	0.088	1.10767e-08	0	cfdp1
cul3a	4.48661e-13	0.28463	0.134	0.209	1.11546e-08	0	cul3a
cbx5	4.71979e-13	0.235413	0.108	0.173	1.17343e-08	0	cbx5
zc3h11a	4.78068e-13	0.221081	0.177	0.267	1.18857e-08	0	zc3h11a
elof1	4.79846e-13	0.123716	0.047	0.09	1.19299e-08	0	elof1
cox5ab	5.1204e-13	0.362411	0.169	0.261	1.27303e-08	0	cox5ab
rif1	5.18865e-13	0.223484	0.019	0.049	1.29e-08	0	rif1
taar20o	5.43363e-13	4.31247	0.021	0.008	1.35091e-08	0	taar20o
xpnpep1	5.43902e-13	0.129225	0.023	0.055	1.35225e-08	0	xpnpep1
uhrf1bp1l	5.47202e-13	0.30545	0.08	0.135	1.36045e-08	0	uhrf1bp1l
sqor	5.49516e-13	0.141092	0.054	0.098	1.36621e-08	0	sqor
si:ch73-212j7.3.1	5.53568e-13	2.32968	0.048	0.025	1.37628e-08	0	si:ch73-212j7.3.1
ERC1	5.63832e-13	0.141968	0.087	0.144	1.4018e-08	0	ERC1
tasorb	6.02689e-13	0.329543	0.057	0.103	1.4984e-08	0	tasorb
taar19k	6.04381e-13	4.40242	0.01	0.002	1.50261e-08	0	taar19k
gigyf2	6.07655e-13	0.148143	0.081	0.136	1.51075e-08	0	gigyf2
nudcd3	6.20762e-13	0.133513	0.041	0.081	1.54334e-08	0	nudcd3
BX546453.1	6.27435e-13	1.72978	0.073	0.044	1.55993e-08	0	BX546453.1
mib1	6.64573e-13	0.25386	0.093	0.152	1.65226e-08	0	mib1
tmem245	6.93252e-13	0.1085	0.042	0.082	1.72356e-08	0	tmem245
arid2	7.03232e-13	0.387016	0.053	0.098	1.74838e-08	0	arid2
sem1	7.19431e-13	0.387685	0.2	0.306	1.78865e-08	0	sem1
tex9	7.59681e-13	1.75232	0.111	0.079	1.88872e-08	0	tex9
ptenb	7.66316e-13	0.356291	0.097	0.158	1.90521e-08	0	ptenb
leo1	7.89638e-13	0.342549	0.066	0.115	1.9632e-08	0	leo1
huwe1	8.11235e-13	0.28841	0.164	0.249	2.01689e-08	0	huwe1
zbtb8os	8.26291e-13	0.262776	0.069	0.12	2.05433e-08	0	zbtb8os
snx6	8.57986e-13	0.244987	0.086	0.142	2.13313e-08	0	snx6
wbp2	9.19039e-13	0.109874	0.033	0.07	2.28491e-08	0	wbp2
mtdhb	9.45718e-13	0.354007	0.028	0.062	2.35124e-08	0	mtdhb
gpd1c	9.48835e-13	0.522114	0.067	0.117	2.35899e-08	0	gpd1c
lsm4	9.68419e-13	0.383805	0.071	0.122	2.40768e-08	0	lsm4
dhx38	9.78094e-13	0.311236	0.075	0.128	2.43174e-08	0	dhx38
tcea1	1.00437e-12	0.279258	0.063	0.111	2.49707e-08	0	tcea1
cwf19l2	1.00644e-12	0.105625	0.03	0.066	2.5022e-08	0	cwf19l2
cmc1	1.08614e-12	0.274671	0.045	0.086	2.70036e-08	0	cmc1
ufm1	1.12478e-12	0.34613	0.101	0.163	2.79643e-08	0	ufm1
tia1l	1.13077e-12	0.342534	0.074	0.127	2.81133e-08	0	tia1l
clpxa	1.15718e-12	0.349885	0.076	0.128	2.87699e-08	0	clpxa
id4	1.16211e-12	0.434678	0.097	0.158	2.88925e-08	0	id4
wdr82	1.16901e-12	0.102274	0.041	0.08	2.9064e-08	0	wdr82
cbx3a	1.17586e-12	0.161756	0.144	0.218	2.92343e-08	0	cbx3a
ubp1	1.2194e-12	0.328884	0.075	0.127	3.03168e-08	0	ubp1
psme4a	1.24927e-12	1.33251	0.157	0.122	3.10595e-08	0	psme4a
cica	1.27187e-12	1.01406	0.3	0.285	3.16211e-08	0	cica
ENSDARG00000105209	1.3092e-12	0.234206	0.036	0.073	3.25492e-08	0	ENSDARG00000105209
btf3l4	1.32761e-12	0.486801	0.081	0.136	3.3007e-08	0	btf3l4
ssh2a	1.33515e-12	1.22485	0.251	0.229	3.31944e-08	0	ssh2a
washc2c	1.34902e-12	0.363648	0.067	0.117	3.35394e-08	0	washc2c
abcc4	1.36357e-12	1.10347	0.275	0.257	3.39012e-08	0	abcc4
cabp1a	1.37893e-12	1.23179	0.205	0.172	3.4283e-08	0	cabp1a
vps37a	1.40455e-12	0.274841	0.057	0.102	3.49199e-08	0	vps37a
cops2	1.40673e-12	0.148659	0.06	0.107	3.49741e-08	0	cops2
mrps31	1.46072e-12	0.265257	0.027	0.061	3.63163e-08	0	mrps31
sh3glb1b	1.529e-12	0.226484	0.063	0.11	3.8014e-08	0	sh3glb1b
chmp6b	1.5463e-12	0.310979	0.061	0.108	3.84441e-08	0	chmp6b
nf1a	1.58477e-12	0.100219	0.085	0.139	3.94006e-08	0	nf1a
triobpb	1.61929e-12	0.143467	0.029	0.063	4.02589e-08	0	triobpb
sin3aa	1.62164e-12	0.187554	0.043	0.083	4.03171e-08	0	sin3aa
ankmy1	1.67927e-12	1.88534	0.089	0.059	4.175e-08	0	ankmy1
psmb6	1.69761e-12	0.383303	0.175	0.266	4.2206e-08	0	psmb6
csnk2a1	1.73244e-12	0.312148	0.154	0.235	4.3072e-08	0	csnk2a1
sema3fa	1.80089e-12	0.171553	0.017	0.045	4.47736e-08	0	sema3fa
rsph10b	1.88112e-12	1.80915	0.109	0.078	4.67684e-08	0	rsph10b
fam210aa	1.90815e-12	0.388907	0.064	0.111	4.74405e-08	0	fam210aa
prr12a	1.94603e-12	0.369684	0.074	0.125	4.83823e-08	0	prr12a
rimbp2	1.97463e-12	1.41776	0.151	0.117	4.90933e-08	0	rimbp2
si:ch73-311h14.2	2.10445e-12	0.346454	0.029	0.063	5.23208e-08	0	si:ch73-311h14.2
inaa	2.12991e-12	1.684	0.086	0.056	5.29537e-08	0	inaa
tmem161b	2.16251e-12	0.233384	0.035	0.071	5.37643e-08	0	tmem161b
fndc3ba	2.17235e-12	0.165915	0.045	0.086	5.40091e-08	0	fndc3ba
jhy	2.18248e-12	1.67176	0.114	0.082	5.42609e-08	0	jhy
pdcd10b	2.21236e-12	0.218324	0.066	0.114	5.50038e-08	0	pdcd10b
abca4a	2.28027e-12	0.120642	0.012	0.038	5.66921e-08	0	abca4a
chd4a	2.34516e-12	0.302264	0.177	0.266	5.83054e-08	0	chd4a
emc7	2.41872e-12	1.16426	0.249	0.226	6.01343e-08	0	emc7
kmt2bb	2.50298e-12	0.253541	0.239	0.353	6.2229e-08	0	kmt2bb
CU468826.2	2.50395e-12	2.18409	0.032	0.015	6.22532e-08	0	CU468826.2
xrcc1	2.5484e-12	0.161345	0.03	0.064	6.33583e-08	0	xrcc1
mier3a	2.55072e-12	0.283353	0.046	0.087	6.3416e-08	0	mier3a
ftr67	2.67939e-12	0.116498	0.042	0.081	6.6615e-08	0	ftr67
zdhhc16a	2.70971e-12	0.1268	0.026	0.059	6.73688e-08	0	zdhhc16a
ufd1l	2.81447e-12	0.221121	0.065	0.112	6.99733e-08	0	ufd1l
BSN	2.81687e-12	1.99221	0.095	0.064	7.0033e-08	0	BSN
ap1g1	2.85786e-12	0.308434	0.107	0.17	7.10521e-08	0	ap1g1
arfip1	2.87143e-12	0.144236	0.102	0.161	7.13896e-08	0	arfip1
camkk1a	2.87254e-12	0.156642	0.124	0.19	7.14171e-08	0	camkk1a
prdm2a	2.94008e-12	2.16157	0.048	0.025	7.30962e-08	0	prdm2a
ubn2b	3.00606e-12	0.186629	0.035	0.071	7.47367e-08	0	ubn2b
ube4b	3.01774e-12	0.233988	0.09	0.146	7.50269e-08	0	ube4b
timeless	3.09941e-12	0.321686	0.049	0.091	7.70574e-08	0	timeless
sf3a1	3.13426e-12	0.458761	0.081	0.135	7.79239e-08	0	sf3a1
ttyh3a	3.17242e-12	0.912296	0.273	0.254	7.88726e-08	0	ttyh3a
b4galt1l	3.179e-12	0.111616	0.059	0.103	7.90363e-08	0	b4galt1l
ubap2l	3.19057e-12	0.190945	0.145	0.219	7.93239e-08	0	ubap2l
cry-dash	3.27663e-12	0.262027	0.073	0.123	8.14636e-08	0	cry-dash
cnot3a	3.3516e-12	0.185763	0.059	0.103	8.33275e-08	0	cnot3a
rab39bb	3.48529e-12	1.4436	0.148	0.115	8.66513e-08	0	rab39bb
ccnl1a	3.52036e-12	0.435439	0.271	0.401	8.75231e-08	0	ccnl1a
pfdn5	3.52719e-12	0.422809	0.066	0.114	8.76929e-08	0	pfdn5
sf3a2	3.56065e-12	0.4084	0.088	0.144	8.85248e-08	0	sf3a2
adkb	3.79491e-12	0.305429	0.047	0.087	9.4349e-08	0	adkb
crybg1a	3.90999e-12	0.432998	0.092	0.149	9.72103e-08	0	crybg1a
nap1l4b	3.9467e-12	0.297681	0.089	0.144	9.81228e-08	0	nap1l4b
adam9	4.02081e-12	0.42764	0.05	0.092	9.99654e-08	0	adam9
smad2	4.03526e-12	0.237061	0.146	0.22	1.00325e-07	0	smad2
srp19	4.03543e-12	0.153718	0.061	0.106	1.00329e-07	0	srp19
psma6a	4.05691e-12	0.338107	0.088	0.144	1.00863e-07	0	psma6a
vars1	4.06578e-12	0.541622	0.066	0.114	1.01083e-07	0	vars1
acaca	4.32879e-12	0.523875	0.147	0.225	1.07622e-07	0	acaca
reep2	4.41792e-12	1.70179	0.126	0.093	1.09838e-07	0	reep2
ppp2r5ca	4.42651e-12	0.116293	0.027	0.059	1.10052e-07	0	ppp2r5ca
txnrd3	4.44549e-12	0.220788	0.139	0.212	1.10524e-07	0	txnrd3
emc6	4.70067e-12	0.410961	0.081	0.134	1.16868e-07	0	emc6
nck2a	4.78383e-12	0.573205	0.095	0.154	1.18936e-07	0	nck2a
zranb1b	4.97051e-12	0.198225	0.046	0.085	1.23577e-07	0	zranb1b
tufm	5.04926e-12	0.343926	0.069	0.117	1.25535e-07	0	tufm
rnf145b	5.0601e-12	0.24396	0.105	0.166	1.25804e-07	0	rnf145b
ppp2r5d	5.13929e-12	0.201322	0.111	0.173	1.27773e-07	0	ppp2r5d
tnk2b	5.28656e-12	0.146819	0.034	0.069	1.31434e-07	0	tnk2b
pcmt	5.31197e-12	0.262437	0.044	0.083	1.32066e-07	0	pcmt
C25H11orf49	5.32462e-12	1.68818	0.121	0.089	1.32381e-07	0	C25H11orf49
adam17a	5.34299e-12	0.214439	0.044	0.083	1.32837e-07	0	adam17a
eps8l1a	5.68053e-12	0.289645	0.068	0.115	1.41229e-07	0	eps8l1a
rbm10	5.71148e-12	0.287224	0.044	0.083	1.41999e-07	0	rbm10
STMP1	5.74568e-12	0.438722	0.129	0.201	1.42849e-07	0	STMP1
psmd6	5.82885e-12	0.386632	0.065	0.112	1.44917e-07	0	psmd6
zgc:175214	5.83443e-12	1.1918	0.227	0.201	1.45056e-07	0	zgc:175214
mt-nd4l	5.83731e-12	0.52296	0.108	0.172	1.45127e-07	0	mt-nd4l
mto1	5.86184e-12	0.153598	0.038	0.075	1.45737e-07	0	mto1
marveld3	5.88789e-12	0.612524	0.031	0.065	1.46385e-07	0	marveld3
xrn2	5.88888e-12	0.192076	0.118	0.183	1.46409e-07	0	xrn2
smpd5	5.95178e-12	0.47476	0.05	0.091	1.47973e-07	0	smpd5
tmem35	6.05961e-12	0.551659	0.07	0.119	1.50654e-07	0	tmem35
mlxip	6.31286e-12	0.37715	0.067	0.114	1.5695e-07	0	mlxip
pld2	6.32751e-12	0.279571	0.087	0.142	1.57314e-07	0	pld2
cry1a	6.35279e-12	0.17636	0.219	0.318	1.57943e-07	0	cry1a
naa15b	6.62197e-12	0.16386	0.039	0.077	1.64635e-07	0	naa15b
znf207b	6.80304e-12	0.233012	0.058	0.102	1.69137e-07	0	znf207b
C20H12orf57	6.96827e-12	0.119579	0.028	0.061	1.73245e-07	0	C20H12orf57
srsf5b	6.97554e-12	0.244637	0.16	0.242	1.73426e-07	0	srsf5b
ak7a	7.02471e-12	1.68229	0.132	0.101	1.74648e-07	0	ak7a
gtf2ird1	7.09594e-12	0.276289	0.041	0.08	1.76419e-07	0	gtf2ird1
fbxo45	7.09641e-12	0.378547	0.025	0.056	1.76431e-07	0	fbxo45
r3hdm1	7.15816e-12	0.269386	0.092	0.147	1.77966e-07	0	r3hdm1
ccdc170	7.51396e-12	1.75037	0.063	0.037	1.86812e-07	0	ccdc170
bag6	7.71207e-12	0.127624	0.062	0.108	1.91738e-07	0	bag6
smim20	7.77343e-12	0.100476	0.038	0.074	1.93263e-07	0	smim20
atxn2	8.13906e-12	0.303292	0.064	0.111	2.02353e-07	0	atxn2
cntn1a	8.34909e-12	0.62992	0.077	0.13	2.07575e-07	0	cntn1a
ppp6r3	8.43268e-12	0.360455	0.136	0.209	2.09653e-07	0	ppp6r3
srebf2	8.72896e-12	0.691022	0.093	0.152	2.17019e-07	0	srebf2
ptprn2	8.76999e-12	0.937362	0.244	0.215	2.18039e-07	0	ptprn2
numbl	8.83707e-12	0.215357	0.094	0.149	2.19707e-07	0	numbl
lsm12a	8.8698e-12	0.279304	0.059	0.103	2.20521e-07	0	lsm12a
med12	9.0022e-12	0.259004	0.106	0.166	2.23813e-07	0	med12
ube2l3a	9.04943e-12	0.365016	0.066	0.114	2.24987e-07	0	ube2l3a
ppp5c	9.30482e-12	0.180062	0.056	0.099	2.31336e-07	0	ppp5c
zgc:92429	9.44342e-12	1.70413	0.113	0.081	2.34782e-07	0	zgc:92429
ndufs8a	9.55674e-12	0.394021	0.073	0.123	2.376e-07	0	ndufs8a
ccdc103	9.70761e-12	1.80844	0.084	0.056	2.41351e-07	0	ccdc103
scaf1	9.77796e-12	0.521657	0.109	0.173	2.431e-07	0	scaf1
ebag9	9.92463e-12	0.200551	0.061	0.105	2.46746e-07	0	ebag9
sec23a	1.02704e-11	0.559918	0.128	0.199	2.55344e-07	0	sec23a
psmb2	1.03341e-11	0.456113	0.164	0.248	2.56927e-07	0	psmb2
atf1	1.0494e-11	0.365609	0.047	0.087	2.60901e-07	0	atf1
zfr	1.07006e-11	0.401617	0.132	0.203	2.66038e-07	0	zfr
mob2a	1.09244e-11	0.233691	0.064	0.109	2.71602e-07	0	mob2a
akr1a1b	1.10297e-11	0.129983	0.017	0.044	2.74221e-07	0	akr1a1b
pias2	1.1667e-11	0.124027	0.029	0.062	2.90066e-07	0	pias2
cd99	1.24232e-11	0.617485	0.457	0.49	3.08865e-07	0	cd99
csnk2b	1.29109e-11	0.489972	0.155	0.236	3.2099e-07	0	csnk2b
guk1a	1.29126e-11	0.286447	0.137	0.207	3.21032e-07	0	guk1a
mfsd6a	1.3325e-11	0.779541	0.07	0.119	3.31287e-07	0	mfsd6a
klhl8	1.35009e-11	0.288813	0.034	0.069	3.35659e-07	0	klhl8
ipo8	1.38369e-11	0.285723	0.041	0.078	3.44013e-07	0	ipo8
slc30a7	1.40407e-11	0.273068	0.048	0.087	3.49079e-07	0	slc30a7
rnf165a	1.44168e-11	0.202005	0.073	0.121	3.5843e-07	0	rnf165a
eml1	1.52416e-11	0.649042	0.324	0.302	3.78937e-07	0	eml1
chchd6a	1.53129e-11	0.263843	0.087	0.14	3.8071e-07	0	chchd6a
gpatch8	1.56101e-11	0.382379	0.166	0.249	3.88098e-07	0	gpatch8
ap1ar	1.58289e-11	0.372287	0.071	0.119	3.93539e-07	0	ap1ar
prkcea	1.58835e-11	0.264716	0.093	0.148	3.94896e-07	0	prkcea
ap1m2	1.63705e-11	0.700255	0.1	0.16	4.07003e-07	0	ap1m2
pias4a	1.69383e-11	0.206833	0.056	0.098	4.2112e-07	0	pias4a
thoc2	1.73742e-11	0.228159	0.218	0.319	4.31957e-07	0	thoc2
sdhc	1.77445e-11	0.489875	0.13	0.199	4.41164e-07	0	sdhc
gna13a	1.78609e-11	0.189145	0.027	0.058	4.44059e-07	0	gna13a
sf3b1	1.80062e-11	0.142334	0.233	0.335	4.4767e-07	0	sf3b1
sucla2	1.82196e-11	0.297364	0.042	0.08	4.52976e-07	0	sucla2
txlna	1.86956e-11	0.462487	0.069	0.116	4.64811e-07	0	txlna
taar19s	1.89145e-11	3.62794	0.01	0.002	4.70252e-07	0	taar19s
sumo3a	1.91172e-11	0.342398	0.129	0.197	4.75293e-07	0	sumo3a
fam199x	1.91425e-11	0.452952	0.138	0.211	4.7592e-07	0	fam199x
prrc1	1.93129e-11	0.174033	0.042	0.079	4.80157e-07	0	prrc1
chuk	1.94454e-11	0.185658	0.044	0.081	4.83452e-07	0	chuk
si:ch211-160f23.7	1.9516e-11	1.164	0.155	0.121	4.85208e-07	0	si:ch211-160f23.7
pak1ip1	1.95642e-11	0.20281	0.02	0.049	4.86406e-07	0	pak1ip1
GGT7	1.96652e-11	0.259405	0.201	0.295	4.88915e-07	0	GGT7
glud1a	1.9672e-11	0.449769	0.056	0.098	4.89085e-07	0	glud1a
cth	1.98107e-11	0.279084	0.115	0.178	4.92535e-07	0	cth
fmr1	1.9823e-11	0.524742	0.085	0.138	4.92839e-07	0	fmr1
dok4	2.03358e-11	0.176395	0.053	0.094	5.05589e-07	0	dok4
glcci1a	2.06357e-11	0.277186	0.127	0.193	5.13045e-07	0	glcci1a
camsap1b	2.13781e-11	0.251892	0.046	0.084	5.31502e-07	0	camsap1b
zgc:77262	2.16027e-11	0.428457	0.054	0.096	5.37085e-07	0	zgc:77262
or111-3	2.18167e-11	3.74684	0.016	0.005	5.42407e-07	0	or111-3
mt-nd3	2.26173e-11	0.263192	0.33	0.473	5.62311e-07	0	mt-nd3
btbd10a	2.32984e-11	0.520896	0.041	0.078	5.79244e-07	0	btbd10a
CABZ01026681.1	2.42127e-11	0.334546	0.034	0.068	6.01976e-07	0	CABZ01026681.1
phf20b	2.44201e-11	0.130182	0.113	0.173	6.07132e-07	0	phf20b
taar20t	2.52996e-11	3.39217	0.013	0.004	6.29e-07	0	taar20t
ccdc6a	2.54036e-11	0.110269	0.035	0.069	6.31585e-07	0	ccdc6a
ptbp2a	2.55975e-11	0.342292	0.048	0.087	6.36404e-07	0	ptbp2a
CABZ01087560.1	2.61059e-11	0.609335	0.063	0.108	6.49044e-07	0	CABZ01087560.1
pmm2	2.6957e-11	0.189563	0.014	0.039	6.70204e-07	0	pmm2
spred2a	2.69956e-11	0.13903	0.02	0.048	6.71165e-07	0	spred2a
CT030129.1	2.70857e-11	0.169711	0.068	0.113	6.73404e-07	0	CT030129.1
tmtc3	2.75564e-11	0.115361	0.038	0.073	6.85106e-07	0	tmtc3
vps13d	2.78457e-11	0.274518	0.053	0.094	6.92301e-07	0	vps13d
si:dkeyp-69b9.6	2.80988e-11	0.123163	0.035	0.069	6.98592e-07	0	si:dkeyp-69b9.6
vegfaa	2.83641e-11	0.279079	0.09	0.143	7.05188e-07	0	vegfaa
ndufs3	2.89529e-11	0.313811	0.101	0.158	7.19827e-07	0	ndufs3
rpf1	2.89573e-11	0.148835	0.046	0.083	7.19936e-07	0	rpf1
taar20z	3.00476e-11	4.77595	0.021	0.008	7.47044e-07	0	taar20z
bcl2l10	3.02505e-11	0.551161	0.424	0.432	7.52088e-07	0	bcl2l10
tmem115	3.08803e-11	0.397679	0.084	0.136	7.67747e-07	0	tmem115
vps25	3.09869e-11	0.127047	0.033	0.067	7.70397e-07	0	vps25
ruvbl2	3.10086e-11	0.177442	0.029	0.06	7.70935e-07	0	ruvbl2
ndufb5	3.11139e-11	0.42155	0.101	0.16	7.73554e-07	0	ndufb5
lpar2a	3.19442e-11	0.332351	0.039	0.074	7.94197e-07	0	lpar2a
atp5mea	3.24745e-11	0.435484	0.153	0.232	8.07381e-07	0	atp5mea
abhd17c	3.34738e-11	0.445892	0.088	0.142	8.32225e-07	0	abhd17c
tiam2a	3.35315e-11	0.351903	0.092	0.146	8.33661e-07	0	tiam2a
srfa	3.50235e-11	0.411347	0.042	0.078	8.70755e-07	0	srfa
FADS6	3.69166e-11	1.71622	0.125	0.095	9.1782e-07	0	FADS6
dennd6aa	3.77101e-11	0.301941	0.046	0.084	9.3755e-07	0	dennd6aa
ccdc157	3.77793e-11	2.13978	0.074	0.048	9.3927e-07	0	ccdc157
iqsec3a	3.81423e-11	1.04669	0.221	0.193	9.48295e-07	0	iqsec3a
taar20d1	3.83871e-11	3.61533	0.01	0.002	9.5438e-07	0	taar20d1
def8	3.84407e-11	0.912446	0.293	0.278	9.55713e-07	0	def8
hspa9	4.00747e-11	0.371152	0.18	0.269	9.96337e-07	0	hspa9
rbm7	4.01781e-11	0.180863	0.035	0.069	9.98909e-07	0	rbm7
osgn1	4.09574e-11	0.162827	0.043	0.08	1.01828e-06	0	osgn1
prdx5	4.135e-11	0.818503	0.408	0.444	1.02804e-06	0	prdx5
zdhhc13	4.1866e-11	0.339203	0.081	0.131	1.04087e-06	0	zdhhc13
vps13a	4.28808e-11	0.381862	0.099	0.156	1.0661e-06	0	vps13a
napga	4.29489e-11	0.445584	0.034	0.068	1.06779e-06	0	napga
naa35	4.3221e-11	0.351658	0.03	0.062	1.07456e-06	0	naa35
usp8	4.4273e-11	0.404262	0.055	0.096	1.10071e-06	0	usp8
pdxkb	4.45063e-11	0.44388	0.025	0.054	1.10652e-06	0	pdxkb
plod3	4.46963e-11	0.308948	0.032	0.065	1.11124e-06	0	plod3
ugt2a4	4.49124e-11	0.568419	0.102	0.161	1.11661e-06	0	ugt2a4
sp2	4.51366e-11	0.110638	0.023	0.051	1.12219e-06	0	sp2
uba3	4.55369e-11	0.300655	0.055	0.096	1.13214e-06	0	uba3
cnpy1	4.55533e-11	0.229773	0.049	0.087	1.13254e-06	0	cnpy1
march7.2	4.58342e-11	0.20384	0.047	0.085	1.13953e-06	0	march7.2
ppid	4.93511e-11	0.507764	0.045	0.083	1.22697e-06	0	ppid
acvr1l	5.1423e-11	0.313913	0.064	0.108	1.27848e-06	0	acvr1l
pitpnb	5.16044e-11	0.445028	0.104	0.162	1.28299e-06	0	pitpnb
med27	5.16512e-11	0.258012	0.055	0.095	1.28415e-06	0	med27
si:dkey-188i13.10	5.16724e-11	0.535657	0.06	0.102	1.28468e-06	0	si:dkey-188i13.10
cyp2ad3	5.21782e-11	0.128818	0.024	0.054	1.29726e-06	0	cyp2ad3
zgc:171480	5.24673e-11	0.348447	0.035	0.068	1.30444e-06	0	zgc:171480
ufc1	5.27747e-11	0.260625	0.053	0.093	1.31208e-06	0	ufc1
actr10	5.45752e-11	0.401334	0.055	0.096	1.35685e-06	0	actr10
ppardb	5.58553e-11	0.12438	0.045	0.082	1.38867e-06	0	ppardb
syvn1	5.82146e-11	0.266475	0.05	0.089	1.44733e-06	0	syvn1
rnf165b	5.90371e-11	0.458402	0.085	0.137	1.46778e-06	0	rnf165b
ube2v1	5.95709e-11	0.289145	0.177	0.263	1.48105e-06	0	ube2v1
fam131c	5.97497e-11	1.58149	0.1	0.071	1.4855e-06	0	fam131c
mef2cb	6.05166e-11	1.59031	0.063	0.039	1.50456e-06	0	mef2cb
sbf2	6.097e-11	0.279243	0.2	0.291	1.51584e-06	0	sbf2
dstyk	6.49047e-11	0.422577	0.082	0.132	1.61366e-06	0	dstyk
nedd8	6.55179e-11	0.286529	0.065	0.109	1.62891e-06	0	nedd8
hint2	6.63852e-11	0.314369	0.107	0.164	1.65047e-06	0	hint2
lonrf1	6.64192e-11	0.100003	0.092	0.144	1.65131e-06	0	lonrf1
fam102ab	6.6938e-11	1.02855	0.245	0.222	1.66421e-06	0	fam102ab
dagla	6.79603e-11	1.02118	0.274	0.258	1.68963e-06	0	dagla
brd7	7.12252e-11	0.287075	0.026	0.056	1.7708e-06	0	brd7
plch2a	7.25006e-11	0.449981	0.412	0.417	1.80251e-06	0	plch2a
ppp1caa	7.4116e-11	0.261306	0.265	0.384	1.84267e-06	0	ppp1caa
ulk4	7.44151e-11	1.35112	0.184	0.157	1.85011e-06	0	ulk4
nlk1	7.48362e-11	0.155349	0.058	0.099	1.86058e-06	0	nlk1
lrpap1	7.64563e-11	0.507681	0.038	0.072	1.90086e-06	0	lrpap1
bbs1	7.83058e-11	2.02354	0.076	0.05	1.94684e-06	0	bbs1
slc7a10a	7.87116e-11	0.241396	0.045	0.082	1.95693e-06	0	slc7a10a
CABZ01084603.1	8.05827e-11	0.217312	0.036	0.07	2.00345e-06	0	CABZ01084603.1
ddx6	8.46898e-11	0.363576	0.204	0.3	2.10556e-06	0	ddx6
ENSDARG00000098171	8.56875e-11	0.166578	0.009	0.031	2.13036e-06	0	ENSDARG00000098171
anapc11	8.71921e-11	0.4281	0.042	0.078	2.16777e-06	0	anapc11
pdia5	8.7508e-11	0.160258	0.048	0.086	2.17562e-06	0	pdia5
si:dkey-46i9.1	8.78372e-11	0.280963	0.064	0.107	2.18381e-06	0	si:dkey-46i9.1
phf2	8.86293e-11	0.122365	0.113	0.171	2.2035e-06	0	phf2
dedd	8.87359e-11	0.13468	0.048	0.085	2.20615e-06	0	dedd
ablim3	8.88384e-11	1.25305	0.149	0.117	2.2087e-06	0	ablim3
mfap3l	8.92539e-11	0.452989	0.149	0.224	2.21903e-06	0	mfap3l
pcdh2g28	9.00186e-11	0.750671	0.3	0.28	2.23804e-06	0	pcdh2g28
prdx6	9.2505e-11	0.494289	0.139	0.211	2.29986e-06	0	prdx6
si:ch73-138e16.6	9.40805e-11	0.191377	0.043	0.079	2.33903e-06	0	si:ch73-138e16.6
uchl5	9.81908e-11	0.128709	0.022	0.05	2.44122e-06	0	uchl5
kifap3a	9.85638e-11	1.15711	0.2	0.173	2.45049e-06	0	kifap3a
supt4h1	9.95535e-11	0.472056	0.064	0.107	2.4751e-06	0	supt4h1
ctcf	1.01046e-10	0.257935	0.054	0.094	2.51221e-06	0	ctcf
crebrf	1.01393e-10	0.128141	0.044	0.08	2.52084e-06	0	crebrf
si:dkey-97a13.6	1.0258e-10	0.112266	0.067	0.111	2.55035e-06	0	si:dkey-97a13.6
ntan1	1.02657e-10	0.328275	0.024	0.052	2.55226e-06	0	ntan1
cyc1	1.04533e-10	0.534368	0.178	0.267	2.5989e-06	0	cyc1
b4galnt4a	1.05484e-10	0.944071	0.293	0.277	2.62255e-06	0	b4galnt4a
adrm1	1.07413e-10	0.587537	0.071	0.118	2.67051e-06	0	adrm1
htatsf1	1.08035e-10	0.209982	0.025	0.054	2.68597e-06	0	htatsf1
pds5b	1.08662e-10	0.170239	0.086	0.135	2.70157e-06	0	pds5b
hectd2	1.09275e-10	1.76404	0.1	0.072	2.71679e-06	0	hectd2
taar19n.1	1.09915e-10	2.79895	0.032	0.015	2.73271e-06	0	taar19n.1
stk36	1.10596e-10	1.73535	0.114	0.085	2.74964e-06	0	stk36
usp47	1.11659e-10	0.264699	0.094	0.146	2.77606e-06	0	usp47
asic2	1.11799e-10	1.12976	0.172	0.139	2.77954e-06	0	asic2
txndc9	1.11918e-10	0.466859	0.114	0.176	2.7825e-06	0	txndc9
ak8	1.14189e-10	1.71635	0.114	0.085	2.83896e-06	0	ak8
wdr37	1.1456e-10	0.381432	0.062	0.104	2.84818e-06	0	wdr37
C8H5orf51	1.15068e-10	0.28491	0.072	0.117	2.86082e-06	0	C8H5orf51
efcab11	1.16129e-10	1.54792	0.144	0.115	2.88719e-06	0	efcab11
crfb1	1.23844e-10	0.298279	0.072	0.118	3.07901e-06	0	crfb1
rsph14	1.24333e-10	1.7752	0.095	0.067	3.09117e-06	0	rsph14
dido1	1.2549e-10	0.257657	0.179	0.261	3.11992e-06	0	dido1
hexa	1.269e-10	0.114016	0.035	0.068	3.155e-06	0	hexa
ost4	1.27547e-10	0.433726	0.183	0.273	3.17108e-06	0	ost4
ndufv2	1.30008e-10	0.316801	0.107	0.165	3.23225e-06	0	ndufv2
paip2b	1.30553e-10	0.436481	0.161	0.24	3.24582e-06	0	paip2b
dvl3a	1.30869e-10	0.4414	0.029	0.06	3.25367e-06	0	dvl3a
catip	1.31036e-10	1.53297	0.118	0.089	3.25783e-06	0	catip
si:ch211-214j24.10	1.36279e-10	0.393753	0.126	0.192	3.38816e-06	0	si:ch211-214j24.10
med15	1.40597e-10	0.530704	0.052	0.09	3.49551e-06	0	med15
usp42	1.42578e-10	0.315289	0.067	0.11	3.54478e-06	0	usp42
sestd1	1.4773e-10	0.2592	0.04	0.074	3.67286e-06	0	sestd1
rraga	1.48416e-10	0.369268	0.107	0.165	3.68993e-06	0	rraga
NDUFB1	1.48455e-10	0.613164	0.071	0.117	3.69088e-06	0	NDUFB1
tbl1x	1.65195e-10	0.355097	0.041	0.076	4.10707e-06	0	tbl1x
proser1	1.65586e-10	0.174785	0.035	0.068	4.11679e-06	0	proser1
or119-2	1.66072e-10	2.49263	0.011	0.003	4.12888e-06	0	or119-2
igsf11	1.77283e-10	1.40232	0.237	0.217	4.4076e-06	0	igsf11
zgc:194659	1.80395e-10	1.2585	0.159	0.128	4.48497e-06	0	zgc:194659
snx3	1.82139e-10	0.444245	0.062	0.104	4.52835e-06	0	snx3
ppm1ab	1.83916e-10	0.109884	0.03	0.06	4.57252e-06	0	ppm1ab
oxsr1a	1.84435e-10	0.537445	0.077	0.125	4.58543e-06	0	oxsr1a
sf3a3	1.88417e-10	0.494955	0.052	0.09	4.68443e-06	0	sf3a3
mdm4	1.89634e-10	0.32459	0.079	0.127	4.71468e-06	0	mdm4
slc25a33	1.91371e-10	0.355697	0.173	0.256	4.75786e-06	0	slc25a33
taf12	1.91459e-10	0.257242	0.109	0.167	4.76004e-06	0	taf12
tescb	1.91641e-10	1.16857	0.188	0.159	4.76457e-06	0	tescb
anxa13	1.93953e-10	0.138917	0.008	0.027	4.82207e-06	0	anxa13
frmd8	1.95768e-10	0.306295	0.037	0.07	4.86719e-06	0	frmd8
polrmt	1.96082e-10	0.234716	0.022	0.049	4.87499e-06	0	polrmt
kctd10	1.96343e-10	0.488985	0.079	0.127	4.88147e-06	0	kctd10
lclat1	2.05244e-10	0.261151	0.052	0.09	5.10279e-06	0	lclat1
fbxl5	2.10654e-10	0.200891	0.04	0.074	5.23729e-06	0	fbxl5
aph1b	2.13386e-10	0.463324	0.049	0.086	5.30521e-06	0	aph1b
rida	2.1482e-10	0.126378	0.029	0.06	5.34086e-06	0	rida
nudt3a	2.14914e-10	0.388998	0.043	0.078	5.3432e-06	0	nudt3a
abhd15a	2.19522e-10	0.252816	0.05	0.087	5.45775e-06	0	abhd15a
si:ch211-218c6.8	2.23266e-10	0.290576	0.041	0.076	5.55085e-06	0	si:ch211-218c6.8
UBA6	2.24903e-10	0.141407	0.028	0.057	5.59154e-06	0	UBA6
zgc:63863	2.29011e-10	0.206256	0.035	0.067	5.69366e-06	0	zgc:63863
anp32e	2.30991e-10	1.08148	0.246	0.228	5.7429e-06	0	anp32e
taok2b	2.3297e-10	0.175064	0.053	0.091	5.7921e-06	0	taok2b
kpna1	2.35562e-10	0.3939	0.066	0.11	5.85653e-06	0	kpna1
ptpn5	2.37862e-10	0.118235	0.101	0.155	5.91374e-06	0	ptpn5
ppp4r3b	2.39671e-10	0.520996	0.062	0.105	5.95869e-06	0	ppp4r3b
tmem41b	2.42669e-10	1.78067	0.096	0.069	6.03323e-06	0	tmem41b
RALGDS	2.436e-10	0.317743	0.088	0.138	6.05638e-06	0	RALGDS
mycbp2	2.46265e-10	0.525899	0.464	0.501	6.12264e-06	0	mycbp2
rnf40	2.49944e-10	0.243199	0.071	0.115	6.21411e-06	0	rnf40
lysmd2	2.51796e-10	0.492531	0.055	0.094	6.26015e-06	0	lysmd2
ptpra	2.55492e-10	1.20629	0.241	0.224	6.35203e-06	0	ptpra
prrc2a	2.55886e-10	0.391283	0.136	0.204	6.36183e-06	0	prrc2a
scdb	2.57164e-10	1.07833	0.218	0.193	6.3936e-06	0	scdb
dhrs13a.1	2.66702e-10	0.495478	0.075	0.122	6.63076e-06	0	dhrs13a.1
npepps	2.7522e-10	0.295653	0.097	0.151	6.84251e-06	0	npepps
znf1153.1	2.78618e-10	0.44601	0.084	0.133	6.927e-06	0	znf1153.1
bmpr1aa	2.81395e-10	0.365217	0.025	0.054	6.99605e-06	0	bmpr1aa
fndc3a	2.81951e-10	0.2603	0.086	0.135	7.00988e-06	0	fndc3a
tnpo2	2.88075e-10	0.59443	0.133	0.202	7.16212e-06	0	tnpo2
sptssa	2.9059e-10	0.521221	0.211	0.312	7.22465e-06	0	sptssa
slc31a2	2.97608e-10	0.877926	0.249	0.222	7.39912e-06	0	slc31a2
kdm7ab	2.98835e-10	0.339034	0.178	0.259	7.42964e-06	0	kdm7ab
trim24	3.01169e-10	0.159589	0.039	0.072	7.48767e-06	0	trim24
timm8b	3.03427e-10	0.355615	0.044	0.08	7.54379e-06	0	timm8b
psma6b	3.05515e-10	0.348867	0.078	0.125	7.59572e-06	0	psma6b
ethe1	3.12354e-10	1.31761	0.168	0.14	7.76573e-06	0	ethe1
armc3	3.15855e-10	1.86449	0.077	0.052	7.85279e-06	0	armc3
uqcrc2b	3.18494e-10	0.517803	0.087	0.137	7.91839e-06	0	uqcrc2b
bcr	3.30407e-10	0.221864	0.039	0.072	8.21458e-06	0	bcr
scaf4b	3.31531e-10	0.210435	0.194	0.281	8.24253e-06	0	scaf4b
pole3	3.33605e-10	0.110975	0.027	0.056	8.29409e-06	0	pole3
tuba1c	3.36591e-10	0.346944	0.334	0.309	8.36832e-06	0	tuba1c
aifm2	3.37341e-10	0.345672	0.113	0.172	8.38698e-06	0	aifm2
opa1	3.38736e-10	0.284314	0.094	0.145	8.42165e-06	0	opa1
suds3	3.47043e-10	0.335339	0.046	0.082	8.62818e-06	0	suds3
galnt6	3.47075e-10	0.63521	0.127	0.194	8.62897e-06	0	galnt6
odf2b	3.50664e-10	1.78966	0.091	0.064	8.7182e-06	0	odf2b
mbd1b	3.5183e-10	0.207661	0.048	0.084	8.74719e-06	0	mbd1b
znf296	3.72552e-10	0.247167	0.136	0.201	9.26239e-06	0	znf296
aup1	3.72777e-10	0.373264	0.059	0.099	9.26797e-06	0	aup1
lnpep	3.73641e-10	0.152889	0.098	0.15	9.28947e-06	0	lnpep
hspa4b	3.77925e-10	0.518106	0.078	0.126	9.39597e-06	0	hspa4b
psmc4	3.82843e-10	0.460173	0.127	0.192	9.51824e-06	0	psmc4
bckdhb	3.85307e-10	0.546566	0.112	0.173	9.5795e-06	0	bckdhb
cox14	3.87639e-10	0.444849	0.097	0.149	9.63748e-06	0	cox14
rbm4.3	3.88322e-10	0.354326	0.205	0.302	9.65447e-06	0	rbm4.3
wdr33	3.89092e-10	0.365031	0.081	0.129	9.67361e-06	0	wdr33
edc3	3.89371e-10	0.108014	0.033	0.063	9.68053e-06	0	edc3
rabl6b	3.90119e-10	0.156795	0.033	0.064	9.69915e-06	0	rabl6b
ch25hl3	3.90895e-10	0.233309	0.04	0.073	9.71843e-06	0	ch25hl3
mlf1	3.93643e-10	1.69214	0.078	0.053	9.78676e-06	0	mlf1
kifc3	3.94458e-10	0.201377	0.023	0.05	9.80701e-06	0	kifc3
mapkap1	4.01854e-10	0.575883	0.092	0.143	9.9909e-06	0	mapkap1
SLC9A1	4.06152e-10	0.489795	0.094	0.147	1.00978e-05	0	SLC9A1
slc38a2	4.07101e-10	0.296433	0.279	0.398	1.01213e-05	0	slc38a2
trip11	4.09218e-10	0.340135	0.049	0.085	1.0174e-05	0	trip11
ldlrap1b	4.12169e-10	0.36773	0.037	0.07	1.02474e-05	0	ldlrap1b
tbc1d22a	4.17173e-10	0.195042	0.188	0.27	1.03718e-05	0	tbc1d22a
FP085421.1	4.18729e-10	0.325598	0.025	0.053	1.04104e-05	0	FP085421.1
sap30bp	4.20534e-10	0.187002	0.034	0.065	1.04553e-05	0	sap30bp
cars1	4.3459e-10	0.306746	0.053	0.09	1.08048e-05	0	cars1
ranbp9	4.42348e-10	0.478562	0.096	0.149	1.09977e-05	0	ranbp9
ubr2	4.4398e-10	0.142116	0.07	0.113	1.10382e-05	0	ubr2
fnbp4	4.44026e-10	0.442689	0.139	0.207	1.10394e-05	0	fnbp4
idh3b	4.46691e-10	0.552961	0.051	0.089	1.11056e-05	0	idh3b
rtraf	4.81315e-10	0.324195	0.035	0.067	1.19665e-05	0	rtraf
immt	4.90169e-10	0.188476	0.058	0.097	1.21866e-05	0	immt
arl8a	4.91868e-10	0.177266	0.055	0.093	1.22288e-05	0	arl8a
pip5k1ab	4.9402e-10	0.419894	0.045	0.08	1.22823e-05	0	pip5k1ab
rerea	5.13391e-10	0.298167	0.17	0.244	1.27639e-05	0	rerea
ppt1	5.21952e-10	0.828846	0.319	0.315	1.29768e-05	0	ppt1
arhgap17a	5.30078e-10	0.559005	0.09	0.141	1.31788e-05	0	arhgap17a
prkcsh	5.33011e-10	0.951599	0.32	0.323	1.32517e-05	0	prkcsh
xpot	5.34475e-10	0.289505	0.063	0.103	1.32881e-05	0	xpot
nrbf2b	5.52779e-10	0.264709	0.044	0.078	1.37432e-05	0	nrbf2b
mrps14	5.65465e-10	0.370901	0.074	0.119	1.40586e-05	0	mrps14
rnf146	5.6709e-10	0.489366	0.057	0.096	1.4099e-05	0	rnf146
nrf1	5.71337e-10	0.148504	0.067	0.109	1.42046e-05	0	nrf1
si:ch211-165e15.1	5.78401e-10	0.521308	0.086	0.135	1.43802e-05	0	si:ch211-165e15.1
si:ch73-91k6.2	5.95367e-10	0.385348	0.06	0.1	1.4802e-05	0	si:ch73-91k6.2
sardh	6.02356e-10	0.162887	0.01	0.031	1.49758e-05	0	sardh
syf2	6.06745e-10	0.295149	0.101	0.155	1.50849e-05	0	syf2
fam91a1	6.13831e-10	0.340469	0.103	0.157	1.52611e-05	0	fam91a1
ano10b	6.16051e-10	0.352921	0.034	0.066	1.53163e-05	0	ano10b
FBXO46	6.1762e-10	0.346658	0.028	0.056	1.53553e-05	0	FBXO46
ppp2r5b	6.18335e-10	0.260174	0.092	0.142	1.5373e-05	0	ppp2r5b
si:dkey-88p24.11	6.22109e-10	0.403007	0.04	0.074	1.54669e-05	0	si:dkey-88p24.11
polr3h	6.26697e-10	0.106916	0.017	0.04	1.55809e-05	0	polr3h
uso1	6.31504e-10	0.476598	0.103	0.158	1.57005e-05	0	uso1
pikfyve	6.35682e-10	1.31928	0.179	0.154	1.58043e-05	0	pikfyve
BX649540.1	6.39136e-10	0.191867	0.036	0.068	1.58902e-05	0	BX649540.1
setd2	6.40114e-10	0.130146	0.104	0.157	1.59145e-05	0	setd2
shroom2a	6.46247e-10	0.4425	0.151	0.224	1.6067e-05	0	shroom2a
dpy30	6.52592e-10	1.15137	0.25	0.236	1.62248e-05	0	dpy30
sdf4	6.531e-10	0.35866	0.06	0.1	1.62374e-05	0	sdf4
ap1s1	6.53195e-10	0.472424	0.109	0.167	1.62397e-05	0	ap1s1
cdc5l	6.6047e-10	0.147511	0.05	0.086	1.64206e-05	0	cdc5l
prkdc	6.67642e-10	0.43622	0.024	0.051	1.65989e-05	0	prkdc
gdap2	6.8539e-10	0.107192	0.022	0.048	1.70402e-05	0	gdap2
si:ch73-280o22.2	6.89915e-10	1.25053	0.174	0.145	1.71527e-05	0	si:ch73-280o22.2
ppp1r42	6.99502e-10	1.8329	0.066	0.043	1.7391e-05	0	ppp1r42
sdha	7.00606e-10	0.371017	0.192	0.282	1.74185e-05	0	sdha
ppp2r5cb	7.03755e-10	0.144681	0.112	0.168	1.74968e-05	0	ppp2r5cb
mgst2	7.08571e-10	0.700924	0.024	0.051	1.76165e-05	0	mgst2
ube2q1	7.23497e-10	0.349958	0.026	0.054	1.79876e-05	0	ube2q1
ccdc84	7.31026e-10	0.112092	0.036	0.067	1.81748e-05	0	ccdc84
gpr137c	7.46726e-10	1.66904	0.077	0.052	1.85651e-05	0	gpr137c
stk39	7.61895e-10	0.131508	0.047	0.082	1.89422e-05	0	stk39
elmod2	7.63475e-10	0.27515	0.042	0.075	1.89815e-05	0	elmod2
sigmar1	7.8054e-10	0.347125	0.031	0.061	1.94058e-05	0	sigmar1
mrgbp	7.88937e-10	0.128966	0.041	0.074	1.96146e-05	0	mrgbp
nfu1	7.97136e-10	0.152538	0.024	0.051	1.98184e-05	0	nfu1
plpp1a	8.05599e-10	0.441373	0.061	0.101	2.00288e-05	0	plpp1a
txndc17	8.06371e-10	0.427754	0.031	0.061	2.0048e-05	0	txndc17
phkb	8.37853e-10	0.191117	0.078	0.122	2.08307e-05	0	phkb
cltb	8.45867e-10	0.137747	0.019	0.043	2.10299e-05	0	cltb
dennd11	8.52743e-10	0.198547	0.035	0.066	2.12009e-05	0	dennd11
cipcb	8.64571e-10	0.228309	0.114	0.171	2.1495e-05	0	cipcb
xkrx	8.64746e-10	0.488125	0.024	0.051	2.14993e-05	0	xkrx
stk24b	8.68736e-10	0.287748	0.116	0.173	2.15985e-05	0	stk24b
map3k7	8.80602e-10	0.45753	0.081	0.128	2.18935e-05	0	map3k7
pi4k2a	8.93315e-10	0.305511	0.053	0.09	2.22096e-05	0	pi4k2a
sbno2a	9.07295e-10	0.287004	0.085	0.132	2.25572e-05	0	sbno2a
parp4	9.18419e-10	0.483669	0.028	0.057	2.28337e-05	0	parp4
atp5po	9.41035e-10	0.327202	0.236	0.343	2.3396e-05	0	atp5po
hexb	9.5293e-10	0.413251	0.082	0.129	2.36917e-05	0	hexb
tmem214	9.6061e-10	0.385698	0.044	0.078	2.38827e-05	0	tmem214
sirt2	9.83016e-10	0.563499	0.057	0.096	2.44397e-05	0	sirt2
ecpas	9.87789e-10	0.525698	0.08	0.127	2.45584e-05	0	ecpas
sae1	9.94407e-10	0.189252	0.032	0.062	2.47229e-05	0	sae1
flr	1.00057e-09	1.39459	0.164	0.138	2.48762e-05	0	flr
phf21ab	1.00856e-09	0.306075	0.032	0.062	2.50747e-05	0	phf21ab
pnn	1.05745e-09	0.334109	0.077	0.122	2.62903e-05	0	pnn
rab18b	1.05836e-09	0.487433	0.049	0.085	2.6313e-05	0	rab18b
chordc1b	1.0618e-09	0.110568	0.032	0.061	2.63986e-05	0	chordc1b
chchd7	1.06655e-09	0.566556	0.043	0.076	2.65166e-05	0	chchd7
zgc:173570	1.07615e-09	0.353323	0.048	0.083	2.67552e-05	0	zgc:173570
tmem63c	1.09636e-09	0.144478	0.109	0.163	2.72576e-05	0	tmem63c
gli3	1.09869e-09	0.105314	0.014	0.036	2.73156e-05	0	gli3
fdft1	1.0993e-09	0.164288	0.012	0.033	2.73308e-05	0	fdft1
ap2m1b	1.12105e-09	0.371331	0.069	0.112	2.78715e-05	0	ap2m1b
strbp	1.15156e-09	0.123391	0.272	0.378	2.863e-05	0	strbp
crip2l	1.18662e-09	0.108777	0.016	0.039	2.95016e-05	0	crip2l
psmc5	1.20592e-09	0.434097	0.096	0.148	2.99816e-05	0	psmc5
hook1	1.20685e-09	0.520951	0.037	0.068	3.00047e-05	0	hook1
spata4	1.2108e-09	1.5864	0.102	0.075	3.01028e-05	0	spata4
matr3l1.1.1	1.22991e-09	0.460042	0.096	0.147	3.0578e-05	0	matr3l1.1.1
slc11a2	1.25478e-09	0.527907	0.042	0.075	3.11963e-05	0	slc11a2
eps8l3a	1.26164e-09	0.41473	0.01	0.03	3.13669e-05	0	eps8l3a
lrit1a	1.27475e-09	2.6562	0.021	0.009	3.16929e-05	0	lrit1a
axin1	1.27722e-09	0.149315	0.032	0.061	3.17541e-05	0	axin1
fastk	1.27857e-09	0.143194	0.036	0.066	3.17877e-05	0	fastk
vwa8	1.2827e-09	0.461842	0.08	0.125	3.18905e-05	0	vwa8
sri	1.29065e-09	0.475618	0.112	0.169	3.20881e-05	0	sri
plrg1	1.29428e-09	0.396729	0.03	0.059	3.21784e-05	0	plrg1
lcor	1.29712e-09	0.435903	0.047	0.081	3.22489e-05	0	lcor
zdhhc4	1.3136e-09	0.36425	0.022	0.047	3.26588e-05	0	zdhhc4
wnt5b	1.33355e-09	0.284752	0.023	0.049	3.31548e-05	0	wnt5b
thoc1	1.33957e-09	0.205377	0.025	0.052	3.33044e-05	0	thoc1
ankrd28b	1.34103e-09	0.332707	0.139	0.203	3.33408e-05	0	ankrd28b
nup62l	1.34647e-09	0.369105	0.051	0.087	3.34759e-05	0	nup62l
zmat2	1.3501e-09	0.255919	0.07	0.111	3.35662e-05	0	zmat2
ywhabb	1.35242e-09	0.404277	0.212	0.309	3.36239e-05	0	ywhabb
xpo7	1.44472e-09	0.417083	0.032	0.062	3.59186e-05	0	xpo7
armc9	1.49052e-09	1.43431	0.145	0.117	3.70574e-05	0	armc9
NFX1	1.52492e-09	0.244917	0.055	0.092	3.79126e-05	0	NFX1
nansa	1.53154e-09	0.391926	0.031	0.06	3.80772e-05	0	nansa
ppp1r37	1.53851e-09	0.293649	0.096	0.146	3.82503e-05	0	ppp1r37
pacsin1a	1.53955e-09	0.985743	0.206	0.18	3.82764e-05	0	pacsin1a
rnf41	1.61712e-09	0.251171	0.051	0.086	4.02047e-05	0	rnf41
taf7	1.62767e-09	0.436898	0.112	0.168	4.04671e-05	0	taf7
cse1l	1.63321e-09	0.270966	0.054	0.09	4.06048e-05	0	cse1l
dyrk1ab	1.65034e-09	0.563902	0.093	0.143	4.10308e-05	0	dyrk1ab
anxa3b	1.67679e-09	0.335639	0.088	0.137	4.16884e-05	0	anxa3b
rhot1a	1.71646e-09	0.515213	0.066	0.107	4.26746e-05	0	rhot1a
adrb3a	1.72221e-09	1.3629	0.081	0.056	4.28175e-05	0	adrb3a
rsph9	1.73276e-09	1.8334	0.075	0.051	4.308e-05	0	rsph9
ndufa8	1.81581e-09	0.346532	0.139	0.204	4.51447e-05	0	ndufa8
soul2	1.818e-09	1.00114	0.252	0.237	4.5199e-05	0	soul2
ENSDARG00000071353	1.87249e-09	1.09834	0.25	0.237	4.65538e-05	0	ENSDARG00000071353
kcnk17	1.87312e-09	2.2012	0.042	0.024	4.65694e-05	0	kcnk17
psmd9	1.90838e-09	0.335377	0.03	0.058	4.74461e-05	0	psmd9
srsf3a	1.92311e-09	0.400282	0.026	0.052	4.78123e-05	0	srsf3a
tegt	1.92982e-09	0.496817	0.088	0.136	4.79792e-05	0	tegt
dctn2	1.94893e-09	0.54107	0.1	0.153	4.84544e-05	0	dctn2
slc9a7	1.96039e-09	0.154898	0.063	0.101	4.87391e-05	0	slc9a7
tulp4a	2.06614e-09	0.239856	0.018	0.042	5.13683e-05	0	tulp4a
pdcd11	2.09629e-09	0.407663	0.052	0.088	5.2118e-05	0	pdcd11
gsto2	2.13215e-09	0.248608	0.145	0.213	5.30096e-05	0	gsto2
SLC39A11	2.18431e-09	0.31495	0.039	0.071	5.43063e-05	0	SLC39A11
irf2bp1	2.20485e-09	0.478541	0.068	0.109	5.48169e-05	0	irf2bp1
slc22a18	2.20503e-09	0.519162	0.043	0.075	5.48213e-05	0	slc22a18
scfd1	2.23193e-09	0.554505	0.048	0.082	5.54901e-05	0	scfd1
rsrc1	2.27037e-09	0.459911	0.099	0.15	5.64461e-05	0	rsrc1
aass	2.32068e-09	0.22199	0.032	0.06	5.76969e-05	0	aass
tnrc6c2	2.32361e-09	0.412453	0.05	0.086	5.77696e-05	0	tnrc6c2
sv2a	2.36616e-09	0.685562	0.295	0.275	5.88274e-05	0	sv2a
zgc:163080	2.40573e-09	0.230152	0.04	0.072	5.98113e-05	0	zgc:163080
atp5l	2.45558e-09	0.176793	0.38	0.536	6.10506e-05	0	atp5l
cand1	2.46577e-09	0.662339	0.057	0.094	6.1304e-05	0	cand1
oprl1	2.4685e-09	2.01866	0.048	0.029	6.13718e-05	0	oprl1
micu1	2.53796e-09	0.35062	0.155	0.224	6.30988e-05	0	micu1
rad21a	2.56975e-09	0.429959	0.167	0.244	6.3889e-05	0	rad21a
polr2gl	2.58734e-09	0.109524	0.026	0.052	6.43265e-05	0	polr2gl
peli3	2.60553e-09	0.383307	0.097	0.148	6.47786e-05	0	peli3
rab6bb	2.61955e-09	0.236635	0.115	0.171	6.51273e-05	0	rab6bb
lrrfip1b	2.64006e-09	0.112128	0.012	0.032	6.56373e-05	0	lrrfip1b
syap1	2.65804e-09	0.502045	0.109	0.164	6.60843e-05	0	syap1
mtbl	2.68036e-09	1.62159	0.106	0.08	6.66391e-05	0	mtbl
cops5	2.74663e-09	0.305559	0.044	0.077	6.82867e-05	0	cops5
si:dkey-188g12.1	2.77947e-09	0.178961	0.005	0.022	6.91031e-05	0	si:dkey-188g12.1
BX548046.1	2.79006e-09	2.15797	0.022	0.01	6.93664e-05	0	BX548046.1
adnpa	2.86528e-09	0.437919	0.064	0.104	7.12366e-05	0	adnpa
gigyf1b	2.95888e-09	0.404537	0.132	0.194	7.35637e-05	0	gigyf1b
fzr1a	2.97964e-09	0.277753	0.05	0.084	7.40799e-05	0	fzr1a
jak2b	3.00913e-09	0.920152	0.253	0.236	7.48129e-05	0	jak2b
kif1b	3.11738e-09	0.81713	0.321	0.316	7.75043e-05	0	kif1b
fdps	3.12407e-09	0.232995	0.034	0.063	7.76707e-05	0	fdps
eif4g3a	3.12467e-09	0.415429	0.081	0.126	7.76856e-05	0	eif4g3a
usp7	3.12991e-09	0.366426	0.143	0.208	7.78158e-05	0	usp7
nvl	3.18842e-09	0.268388	0.034	0.063	7.92706e-05	0	nvl
hdgfl2	3.25827e-09	0.236083	0.035	0.065	8.10071e-05	0	hdgfl2
vps37c	3.28277e-09	0.557677	0.096	0.147	8.16163e-05	0	vps37c
arhgef9a	3.2857e-09	1.56982	0.115	0.088	8.16891e-05	0	arhgef9a
trps1	3.29881e-09	0.117749	0.157	0.222	8.20151e-05	0	trps1
rpn1	3.31131e-09	0.580005	0.111	0.167	8.23259e-05	0	rpn1
nap1l4a	3.50783e-09	0.284865	0.055	0.091	8.72116e-05	0	nap1l4a
crebl2	3.55339e-09	0.266647	0.056	0.093	8.83443e-05	0	crebl2
ufsp2	3.56343e-09	0.179879	0.027	0.054	8.8594e-05	0	ufsp2
spcs2	3.62838e-09	0.335067	0.168	0.242	9.02088e-05	0	spcs2
rnf7	3.63521e-09	0.419168	0.124	0.183	9.03785e-05	0	rnf7
tprb	3.67939e-09	0.374425	0.078	0.122	9.14771e-05	0	tprb
TPGS1	3.68611e-09	1.42704	0.138	0.112	9.16441e-05	0	TPGS1
adnp2b	3.69737e-09	0.320913	0.06	0.097	9.1924e-05	0	adnp2b
celsr1a	3.78775e-09	0.734545	0.394	0.422	9.41711e-05	0	celsr1a
cfap43	3.80982e-09	1.80321	0.086	0.061	9.47198e-05	0	cfap43
rapgef1a	3.85003e-09	0.159907	0.066	0.105	9.57194e-05	0	rapgef1a
ubxn1	3.91385e-09	0.584341	0.043	0.075	9.73061e-05	0	ubxn1
CU929144.1	3.92274e-09	1.53723	0.09	0.064	9.75272e-05	0	CU929144.1
zdhhc18a	3.96355e-09	0.429603	0.057	0.093	9.85417e-05	0	zdhhc18a
zgc:64106	4.02033e-09	1.68939	0.096	0.07	9.99534e-05	0	zgc:64106
abhd6a	4.1456e-09	0.125721	0.039	0.07	0.000103068	0	abhd6a
ccdc9	4.26057e-09	0.198895	0.038	0.068	0.000105926	0	ccdc9
zbtb18	4.27216e-09	0.52734	0.059	0.097	0.000106214	0	zbtb18
ythdf1	4.31248e-09	0.49445	0.112	0.167	0.000107217	0	ythdf1
nipbla	4.44295e-09	0.299076	0.142	0.206	0.000110461	0	nipbla
FP326649.1	4.50986e-09	0.331955	0.049	0.083	0.000112124	0	FP326649.1
lin7a	4.56722e-09	0.165817	0.05	0.084	0.00011355	0	lin7a
hiat1b	4.58044e-09	0.335114	0.096	0.145	0.000113879	0	hiat1b
brwd1	4.69485e-09	0.297062	0.133	0.192	0.000116723	0	brwd1
psmd12	4.80123e-09	0.482108	0.075	0.118	0.000119368	0	psmd12
nkap	4.856e-09	0.441542	0.073	0.115	0.00012073	0	nkap
htatip2	4.89384e-09	0.818914	0.274	0.256	0.000121671	0	htatip2
nudt21	4.90192e-09	0.450112	0.053	0.088	0.000121872	0	nudt21
sh3glb2b	4.90385e-09	1.38655	0.17	0.146	0.00012192	0	sh3glb2b
apooa	4.9834e-09	0.313451	0.025	0.05	0.000123897	0	apooa
zgc:101679	5.01481e-09	0.418525	0.034	0.063	0.000124678	0	zgc:101679
mt-nd6	5.01774e-09	0.405019	0.039	0.07	0.000124751	0	mt-nd6
rbm14b	5.24705e-09	0.335861	0.1	0.149	0.000130452	0	rbm14b
trak1a	5.26137e-09	0.558385	0.118	0.175	0.000130808	0	trak1a
pou6f1	5.36893e-09	0.1454	0.024	0.049	0.000133482	0	pou6f1
wdr35	5.40345e-09	1.64563	0.126	0.1	0.000134341	0	wdr35
slc25a15a	5.46724e-09	0.189821	0.058	0.094	0.000135927	0	slc25a15a
paqr3a	5.54489e-09	0.239245	0.024	0.049	0.000137857	0	paqr3a
prr13	5.6023e-09	0.711994	0.116	0.176	0.000139284	0	prr13
ash1l	5.66837e-09	0.35911	0.187	0.27	0.000140927	0	ash1l
clstn3	5.7247e-09	1.22091	0.176	0.151	0.000142327	0	clstn3
mrpl32	5.79981e-09	0.451798	0.039	0.07	0.000144195	0	mrpl32
epb41l4a	5.89547e-09	0.234493	0.036	0.066	0.000146573	0	epb41l4a
psma4	6.04622e-09	0.504519	0.128	0.189	0.000150321	0	psma4
mrpl33	6.17292e-09	0.360104	0.059	0.096	0.000153471	0	mrpl33
elmod1	6.17832e-09	1.63471	0.105	0.08	0.000153605	0	elmod1
wbp1	6.20165e-09	0.422212	0.103	0.155	0.000154186	0	wbp1
naxe	6.21344e-09	0.391957	0.031	0.059	0.000154479	0	naxe
cygb1	6.28414e-09	1.31382	0.137	0.109	0.000156236	0	cygb1
mrpl44	6.31151e-09	0.198258	0.024	0.048	0.000156917	0	mrpl44
zfyve16	6.4037e-09	0.440446	0.049	0.082	0.000159209	0	zfyve16
prtfdc1	6.45218e-09	1.0256	0.007	0.023	0.000160414	0	prtfdc1
mob3a	6.4878e-09	0.46461	0.059	0.096	0.0001613	0	mob3a
zc3h13	6.54776e-09	0.623079	0.079	0.124	0.00016279	0	zc3h13
soga1	6.57052e-09	0.326751	0.127	0.184	0.000163356	0	soga1
fryl	6.58801e-09	0.261859	0.219	0.309	0.000163791	0	fryl
kat6a	6.65213e-09	0.363199	0.089	0.136	0.000165385	0	kat6a
CABZ01068356.1	6.66823e-09	2.26628	0.044	0.025	0.000165786	0	CABZ01068356.1
timm17a	6.70077e-09	0.483424	0.146	0.214	0.000166595	0	timm17a
BX323038.1	6.74438e-09	2.64827	0.016	0.006	0.000167679	0	BX323038.1
zmiz2	6.77486e-09	0.431648	0.153	0.22	0.000168437	0	zmiz2
map4l	6.81898e-09	0.343402	0.052	0.086	0.000169534	0	map4l
si:ch211-198a12.6	7.11444e-09	0.421865	0.064	0.103	0.000176879	0	si:ch211-198a12.6
agbl5	7.11809e-09	1.50846	0.134	0.109	0.00017697	0	agbl5
tars1	7.17197e-09	0.413912	0.11	0.164	0.00017831	0	tars1
ciapin1	7.22e-09	0.442887	0.069	0.11	0.000179504	0	ciapin1
jazf1b	7.2697e-09	1.16226	0.18	0.156	0.000180739	0	jazf1b
cdkn3	7.31255e-09	1.5087	0.1	0.074	0.000181805	0	cdkn3
ndufs6	7.43984e-09	0.466422	0.124	0.184	0.000184969	0	ndufs6
stxbp5b	7.58035e-09	0.252995	0.151	0.216	0.000188463	0	stxbp5b
pi4kab	7.58308e-09	0.250374	0.031	0.058	0.00018853	0	pi4kab
wdr44	7.6341e-09	0.134525	0.037	0.066	0.000189799	0	wdr44
katnal1	7.6885e-09	1.53765	0.132	0.106	0.000191152	0	katnal1
rsrc2	7.71881e-09	0.354307	0.107	0.158	0.000191905	0	rsrc2
nfs1	7.72612e-09	0.443319	0.045	0.077	0.000192087	0	nfs1
spock2	7.83864e-09	0.344162	0.111	0.163	0.000194884	0	spock2
slc35a4	7.96548e-09	0.226816	0.023	0.047	0.000198038	0	slc35a4
acot13	8.10151e-09	0.320181	0.02	0.043	0.00020142	0	acot13
mfap1	8.23113e-09	0.115115	0.05	0.083	0.000204642	0	mfap1
snrpb2	8.28649e-09	0.175833	0.024	0.049	0.000206019	0	snrpb2
adam15	8.34024e-09	0.128132	0.016	0.038	0.000207355	0	adam15
mtor	8.3432e-09	0.452301	0.145	0.21	0.000207429	0	mtor
ppp6c	8.45308e-09	0.544573	0.075	0.117	0.000210161	0	ppp6c
p4htm	8.45902e-09	1.59276	0.083	0.059	0.000210308	0	p4htm
HTRA2.6	8.66361e-09	0.300746	0.018	0.04	0.000215395	0	HTRA2.6
capzb	8.69876e-09	0.159515	0.013	0.033	0.000216269	0	capzb
sin3ab	8.71961e-09	0.352863	0.065	0.103	0.000216787	0	sin3ab
stox1	8.76989e-09	0.519921	0.038	0.067	0.000218037	0	stox1
ube2d4	8.80453e-09	0.335149	0.03	0.057	0.000218898	0	ube2d4
dhodh	9.17896e-09	0.103027	0.017	0.039	0.000228207	0	dhodh
mt-atp8	9.21588e-09	0.548325	0.132	0.194	0.000229125	0	mt-atp8
si:rp71-36a1.1	9.22171e-09	0.38792	0.037	0.067	0.00022927	0	si:rp71-36a1.1
fam20b	9.40077e-09	0.433233	0.097	0.145	0.000233722	0	fam20b
atrn	9.60947e-09	0.220219	0.196	0.273	0.000238911	0	atrn
lgmn	9.7511e-09	0.274871	0.118	0.174	0.000242432	0	lgmn
mkrn1	9.76423e-09	0.259421	0.077	0.119	0.000242758	0	mkrn1
si:ch211-11n16.2	1.00578e-08	0.235416	0.079	0.121	0.000250056	0	si:ch211-11n16.2
nsfl1c	1.01353e-08	0.591938	0.085	0.131	0.000251983	0	nsfl1c
appl2	1.02024e-08	0.256555	0.019	0.041	0.000253653	0	appl2
magixa	1.02355e-08	0.388837	0.01	0.028	0.000254475	0	magixa
ctr9	1.02701e-08	0.429535	0.059	0.095	0.000255336	0	ctr9
si:ch211-233a24.2	1.03172e-08	0.296197	0.187	0.265	0.000256507	0	si:ch211-233a24.2
qars1	1.0381e-08	0.610733	0.029	0.056	0.000258094	0	qars1
emb	1.04291e-08	1.06173	0.186	0.161	0.000259289	0	emb
ivd	1.04584e-08	0.582058	0.069	0.109	0.000260018	0	ivd
AL929435.2	1.04648e-08	1.86509	0.023	0.011	0.000260175	0	AL929435.2
gabarapa	1.04782e-08	0.921451	0.318	0.325	0.000260509	0	gabarapa
sco1	1.06243e-08	0.214135	0.026	0.051	0.000264142	0	sco1
pank1b	1.08927e-08	0.288312	0.055	0.09	0.000270815	0	pank1b
pdcd7	1.13126e-08	0.113148	0.025	0.049	0.000281253	0	pdcd7
znf281a	1.13158e-08	0.171617	0.02	0.042	0.000281335	0	znf281a
znf654	1.14357e-08	0.112062	0.048	0.08	0.000284313	0	znf654
bcas2	1.14369e-08	0.525357	0.079	0.122	0.000284343	0	bcas2
pigp	1.16941e-08	0.312189	0.03	0.056	0.000290739	0	pigp
tspan33a	1.19343e-08	0.273543	0.025	0.049	0.000296712	0	tspan33a
churc1	1.20054e-08	0.34173	0.032	0.06	0.000298478	0	churc1
si:dkey-260j18.2	1.20921e-08	0.206416	0.029	0.055	0.000300635	0	si:dkey-260j18.2
sh3bp5a	1.22296e-08	0.200219	0.021	0.045	0.000304051	0	sh3bp5a
tomm6	1.22569e-08	0.623363	0.072	0.113	0.00030473	0	tomm6
serp2	1.25338e-08	0.199287	0.045	0.076	0.000311616	0	serp2
mkxa	1.26873e-08	3.08537	0.02	0.009	0.000315432	0	mkxa
egln1b	1.28022e-08	0.16778	0.041	0.071	0.000318288	0	egln1b
si:ch211-67f24.7	1.29095e-08	1.50519	0.096	0.071	0.000320955	0	si:ch211-67f24.7
gfm1	1.29587e-08	0.259915	0.017	0.038	0.00032218	0	gfm1
pyroxd1	1.29776e-08	0.438185	0.021	0.044	0.00032265	0	pyroxd1
ndufa6	1.30916e-08	0.417978	0.226	0.321	0.000325484	0	ndufa6
cyp20a1	1.31358e-08	0.615843	0.042	0.073	0.000326582	0	cyp20a1
fndc4a	1.33008e-08	2.44169	0.019	0.008	0.000330684	0	fndc4a
hspa4l	1.33314e-08	1.41055	0.152	0.127	0.000331446	0	hspa4l
bloc1s6	1.34001e-08	0.56143	0.099	0.149	0.000333153	0	bloc1s6
brf1b	1.35325e-08	0.147601	0.058	0.092	0.000336445	0	brf1b
add1	1.37767e-08	0.292904	0.084	0.127	0.000342516	0	add1
etfdh	1.37951e-08	0.292111	0.029	0.056	0.000342973	0	etfdh
mbd3a	1.38177e-08	0.270194	0.071	0.111	0.000343536	0	mbd3a
tmem147	1.41624e-08	0.65314	0.064	0.103	0.000352106	0	tmem147
si:dkey-19e4.5	1.41748e-08	0.226241	0.043	0.074	0.000352413	0	si:dkey-19e4.5
clk2a	1.42182e-08	0.343673	0.131	0.189	0.000353493	0	clk2a
cdc26	1.422e-08	0.574287	0.097	0.146	0.000353537	0	cdc26
hcn3	1.42852e-08	0.399805	0.043	0.073	0.000355158	0	hcn3
lamtor2	1.43188e-08	1.11658	0.213	0.195	0.000355995	0	lamtor2
SLC7A1	1.45127e-08	0.267766	0.039	0.068	0.000360814	0	SLC7A1
kdm4ab	1.45329e-08	0.486998	0.082	0.125	0.000361317	0	kdm4ab
iqce	1.45984e-08	1.63499	0.116	0.091	0.000362946	0	iqce
polr2d	1.46781e-08	0.536132	0.094	0.142	0.000364928	0	polr2d
gorasp2	1.49165e-08	0.60891	0.068	0.107	0.000370853	0	gorasp2
bod1l1	1.49435e-08	0.361288	0.014	0.034	0.000371525	0	bod1l1
CU633984.1	1.55142e-08	0.110929	0.038	0.067	0.000385715	0	CU633984.1
pex14	1.55881e-08	0.313278	0.08	0.122	0.000387552	0	pex14
golph3	1.56852e-08	0.519692	0.067	0.106	0.000389965	0	golph3
zgc:194578	1.573e-08	0.416707	0.03	0.056	0.000391078	0	zgc:194578
cyp2aa1	1.60564e-08	0.102787	0.009	0.026	0.000399194	0	cyp2aa1
cops8	1.62219e-08	0.479737	0.053	0.087	0.000403309	0	cops8
mrpl47	1.6228e-08	0.452562	0.03	0.057	0.000403461	0	mrpl47
mzt2b	1.65702e-08	0.112789	0.03	0.056	0.000411969	0	mzt2b
abcc3	1.67127e-08	0.838961	0.269	0.26	0.00041551	0	abcc3
psmd4b	1.6925e-08	0.556554	0.089	0.135	0.00042079	0	psmd4b
aip	1.69964e-08	0.469159	0.103	0.154	0.000422565	0	aip
atg4a	1.72429e-08	0.208157	0.03	0.056	0.000428692	0	atg4a
nfkbib	1.72604e-08	0.503283	0.067	0.105	0.000429128	0	nfkbib
drc1	1.73268e-08	1.4672	0.105	0.08	0.00043078	0	drc1
CABZ01068251.1	1.73492e-08	0.543742	0.02	0.043	0.000431337	0	CABZ01068251.1
nol11	1.75195e-08	0.414275	0.028	0.053	0.000435571	0	nol11
psmc3	1.7559e-08	0.599317	0.087	0.132	0.000436552	0	psmc3
dtnba	1.76063e-08	0.494224	0.091	0.136	0.000437729	0	dtnba
si:ch211-195e19.1	1.77558e-08	0.494871	0.029	0.055	0.000441446	0	si:ch211-195e19.1
lmbr1l	1.77676e-08	1.43103	0.125	0.1	0.000441739	0	lmbr1l
atg3	1.77717e-08	0.23349	0.04	0.069	0.00044184	0	atg3
mkrn2os.2	1.78024e-08	2.54817	0.016	0.007	0.000442603	0	mkrn2os.2
ncbp2	1.80448e-08	0.402752	0.043	0.074	0.000448629	0	ncbp2
rpz2	1.80483e-08	0.53215	0.162	0.236	0.000448717	0	rpz2
oc90	1.80526e-08	2.55955	0.015	0.006	0.000448823	0	oc90
camk4	1.80871e-08	1.01437	0.184	0.159	0.000449681	0	camk4
ndufab1b	1.83674e-08	0.436463	0.089	0.134	0.00045665	0	ndufab1b
ENSDARG00000035679	1.83974e-08	0.514672	0.124	0.182	0.000457396	0	ENSDARG00000035679
pld7	1.8633e-08	0.644509	0.054	0.088	0.000463255	0	pld7
pin4	1.87705e-08	0.621967	0.053	0.088	0.000466671	0	pin4
soul3	1.88435e-08	0.240184	0.022	0.045	0.000468487	0	soul3
galnt18b	1.89877e-08	0.2381	0.359	0.326	0.000472073	0	galnt18b
pgam5	1.90955e-08	0.360395	0.035	0.062	0.000474753	0	pgam5
poln	1.92277e-08	2.52311	0.025	0.012	0.00047804	0	poln
cpsf1	1.93281e-08	0.49739	0.042	0.073	0.000480534	0	cpsf1
GPATCH2	1.93857e-08	0.279718	0.055	0.089	0.000481966	0	GPATCH2
si:dkey-17e16.15	1.94276e-08	1.89694	0.031	0.016	0.000483009	0	si:dkey-17e16.15
csnk2a2a	1.95601e-08	0.112622	0.026	0.051	0.000486304	0	csnk2a2a
ENSDARG00000105118	1.98242e-08	0.609472	0.063	0.101	0.000492869	0	ENSDARG00000105118
hsd17b14	1.99851e-08	0.620236	0.023	0.047	0.000496869	0	hsd17b14
CR293509.1	2.01039e-08	0.444287	0.058	0.093	0.000499824	0	CR293509.1
abcg4a	2.01992e-08	0.171357	0.035	0.063	0.000502194	0	abcg4a
zgc:162698	2.03723e-08	0.448727	0.091	0.136	0.000506496	0	zgc:162698
nek7	2.10851e-08	0.303737	0.226	0.317	0.000524218	0	nek7
thrap3b	2.11032e-08	0.262867	0.107	0.156	0.000524668	0	thrap3b
mtdha	2.13467e-08	0.399947	0.252	0.359	0.000530721	0	mtdha
exosc2	2.29825e-08	0.289801	0.013	0.032	0.000571392	0	exosc2
tekt1	2.36219e-08	1.62254	0.101	0.077	0.000587287	0	tekt1
myh10	2.37937e-08	0.323381	0.05	0.082	0.000591558	0	myh10
gcn1	2.38006e-08	0.387773	0.045	0.075	0.000591731	0	gcn1
pgrmc1	2.40538e-08	0.772568	0.074	0.115	0.000598025	0	pgrmc1
pip4p1a	2.4101e-08	1.2576	0.194	0.173	0.000599198	0	pip4p1a
unc5b	2.4446e-08	1.00273	0.184	0.159	0.000607776	0	unc5b
siah1	2.45422e-08	0.470973	0.07	0.108	0.000610168	0	siah1
vps9d1	2.47674e-08	0.417392	0.057	0.092	0.000615767	0	vps9d1
ank3b.1	2.4777e-08	0.418513	0.134	0.191	0.000616006	0	ank3b.1
wdr27	2.48997e-08	1.63869	0.094	0.07	0.000619057	0	wdr27
gclc	2.51152e-08	0.418848	0.172	0.244	0.000624415	0	gclc
rnf170	2.52461e-08	0.309716	0.024	0.048	0.000627668	0	rnf170
rpa3	2.52755e-08	0.182077	0.022	0.045	0.0006284	0	rpa3
osbp	2.52771e-08	0.228646	0.03	0.056	0.00062844	0	osbp
degs1	2.53954e-08	0.555395	0.099	0.147	0.000631382	0	degs1
spag9a	2.59463e-08	0.125077	0.068	0.105	0.000645078	0	spag9a
vps53	2.61913e-08	0.279382	0.059	0.094	0.000651168	0	vps53
si:ch211-276i12.11	2.65881e-08	0.231905	0.031	0.057	0.000661034	0	si:ch211-276i12.11
slc39a7	2.7162e-08	0.497214	0.063	0.099	0.000675303	0	slc39a7
CU633479.6	2.7659e-08	2.04377	0.057	0.037	0.000687658	0	CU633479.6
fam131ba	2.809e-08	1.76751	0.088	0.064	0.000698374	0	fam131ba
dlec1	2.82359e-08	1.53266	0.129	0.104	0.000702001	0	dlec1
rtcb	2.8406e-08	0.397198	0.034	0.062	0.00070623	0	rtcb
scn8ab	2.87987e-08	0.283107	0.027	0.051	0.000715993	0	scn8ab
slco5a1a.1	2.88053e-08	1.49496	0.134	0.109	0.000716157	0	slco5a1a.1
si:dkey-38p12.3	2.88262e-08	0.286687	0.052	0.085	0.000716676	0	si:dkey-38p12.3
hnrnpk	2.95699e-08	0.348326	0.159	0.226	0.000735168	0	hnrnpk
sf3b6	2.99166e-08	0.334963	0.199	0.284	0.000743785	0	sf3b6
arxb	3.01826e-08	3.49458	0.011	0.004	0.000750399	0	arxb
BX005228.2	3.02234e-08	0.487633	0.063	0.099	0.000751414	0	BX005228.2
tbl1xr1b	3.0687e-08	0.593269	0.072	0.112	0.000762941	0	tbl1xr1b
rhoq	3.09597e-08	0.152209	0.043	0.072	0.00076972	0	rhoq
lin54	3.13385e-08	0.216427	0.036	0.064	0.000779138	0	lin54
mrps5	3.17288e-08	0.44391	0.03	0.056	0.000788841	0	mrps5
si:ch211-162e15.3	3.24426e-08	0.456504	0.029	0.055	0.000806587	0	si:ch211-162e15.3
ube2z	3.25276e-08	0.487065	0.088	0.133	0.000808701	0	ube2z
srgap3	3.28183e-08	0.30743	0.194	0.272	0.000815929	0	srgap3
srsf10b	3.33898e-08	0.450083	0.052	0.085	0.000830136	0	srsf10b
usp25	3.35973e-08	0.369366	0.131	0.189	0.000835297	0	usp25
znf318	3.39437e-08	0.45781	0.109	0.16	0.000843909	0	znf318
rnf8	3.4055e-08	0.333713	0.036	0.064	0.000846676	0	rnf8
sema3ab	3.43174e-08	0.942447	0.238	0.216	0.0008532	0	sema3ab
slc7a3a	3.47515e-08	0.478518	0.153	0.218	0.000863992	0	slc7a3a
fam83c	3.54042e-08	0.640167	0.062	0.098	0.00088022	0	fam83c
ggcx	3.5555e-08	0.492497	0.025	0.048	0.000883969	0	ggcx
arpin	3.56383e-08	0.100256	0.013	0.032	0.000886039	0	arpin
larp1b	3.572e-08	0.141931	0.03	0.055	0.000888071	0	larp1b
ndufv3	3.57836e-08	1.11635	0.247	0.236	0.000889652	0	ndufv3
sox6	3.61058e-08	0.185072	0.02	0.041	0.000897663	0	sox6
u2af2a	3.62011e-08	0.482332	0.053	0.086	0.000900032	0	u2af2a
usp2a	3.629e-08	0.584288	0.122	0.178	0.000902243	0	usp2a
slc38a4	3.63156e-08	0.53994	0.056	0.091	0.00090288	0	slc38a4
sept5a	3.64618e-08	0.399322	0.092	0.137	0.000906513	0	sept5a
hat1	3.70707e-08	0.363007	0.034	0.061	0.000921653	0	hat1
atox1	3.74221e-08	0.566884	0.1	0.148	0.000930388	0	atox1
ncoa6	3.85188e-08	0.249828	0.053	0.085	0.000957654	0	ncoa6
ap2s1	3.85279e-08	0.500106	0.111	0.164	0.000957882	0	ap2s1
wu:fb59d01	3.85546e-08	1.80174	0.061	0.041	0.000958544	0	wu:fb59d01
tmf1	3.86734e-08	0.354823	0.066	0.103	0.000961499	0	tmf1
prps1a	3.89574e-08	0.536156	0.102	0.151	0.000968558	0	prps1a
chmp3	3.89703e-08	0.372106	0.084	0.126	0.00096888	0	chmp3
vgll4a	3.97992e-08	0.548835	0.053	0.086	0.000989488	0	vgll4a
abcc8	3.99404e-08	1.34287	0.17	0.147	0.000992997	0	abcc8
rab1bb	3.99624e-08	0.46569	0.06	0.095	0.000993544	0	rab1bb
fam160a2	4.04545e-08	0.279293	0.025	0.049	0.00100578	0	fam160a2
sec14l1.1	4.05558e-08	0.290619	0.041	0.071	0.0010083	0	sec14l1.1
ints2	4.11565e-08	0.195437	0.05	0.081	0.00102323	0	ints2
pgrmc2	4.1237e-08	0.447767	0.028	0.052	0.00102523	0	pgrmc2
uprt	4.177e-08	0.301211	0.048	0.079	0.00103848	0	uprt
smu1a	4.19206e-08	0.218959	0.041	0.07	0.00104223	0	smu1a
zgc:110269	4.1935e-08	0.310224	0.029	0.054	0.00104259	0	zgc:110269
znf451	4.24777e-08	0.332691	0.047	0.078	0.00105608	0	znf451
mdh1aa	4.24987e-08	0.242757	0.299	0.424	0.0010566	0	mdh1aa
waca	4.26446e-08	0.375982	0.161	0.23	0.00106023	0	waca
gemin2	4.32194e-08	0.180927	0.016	0.036	0.00107452	0	gemin2
CU459145.1	4.37453e-08	0.223118	0.019	0.04	0.0010876	0	CU459145.1
si:ch73-173p19.1	4.41425e-08	0.374681	0.05	0.081	0.00109747	0	si:ch73-173p19.1
tcerg1a	4.51271e-08	0.492666	0.028	0.052	0.00112195	0	tcerg1a
hprt1	4.51361e-08	0.492896	0.084	0.127	0.00112217	0	hprt1
krtcap2	4.53613e-08	0.487093	0.143	0.204	0.00112777	0	krtcap2
h1-0	4.53827e-08	0.887727	0.247	0.231	0.0011283	0	h1-0
slc25a12	4.54707e-08	0.300677	0.061	0.096	0.00113049	0	slc25a12
gpatch3	4.57583e-08	0.40227	0.045	0.074	0.00113764	0	gpatch3
MAGI3	4.57671e-08	0.607265	0.352	0.354	0.00113786	0	MAGI3
mrps7	4.63662e-08	0.462634	0.023	0.046	0.00115276	0	mrps7
wwp1	4.67875e-08	0.264948	0.067	0.103	0.00116323	0	wwp1
gtdc1	4.74229e-08	0.43259	0.027	0.051	0.00117903	0	gtdc1
dpy19l3	4.75035e-08	0.195259	0.039	0.068	0.00118103	0	dpy19l3
extl3	4.78595e-08	0.433716	0.049	0.08	0.00118988	0	extl3
MARF1	4.83199e-08	0.131167	0.022	0.045	0.00120133	0	MARF1
thsd7ab	4.84506e-08	0.415188	0.018	0.039	0.00120458	0	thsd7ab
dtx4b	4.91589e-08	0.427225	0.028	0.053	0.00122219	0	dtx4b
oser1	4.92476e-08	0.529536	0.048	0.08	0.00122439	0	oser1
tmub1	5.08504e-08	0.177322	0.043	0.072	0.00126424	0	tmub1
psmb3	5.09648e-08	0.436536	0.175	0.248	0.00126709	0	psmb3
[truncated: 94,331 more rows]
