# Supplementary material for: Paired and solitary ionocytes in the zebrafish olfactory epithelium
Source: Chem Senses. 2025 Aug 13;50:bjaf031. doi: 10.1093/chemse/bjaf031 (PMC12416361; doi:10.1093/chemse/bjaf031)
Supplement: bjaf031_suppl_Supplementary_Tables_S2 [file bjaf031_suppl_supplementary_tables_s2.xlsx]

## Sheet: bjaf031_suppl_Supplementary_Tab
	p_val	avg_log2FC	pct.1	pct.2	p_val_adj	cluster	gene
foxi3b	3.46132e-49	5.74542	1	0.035	7.73916e-45	NCC-like ionocytes	foxi3b
trim35-12	1.05533e-42	5.73465	0.769	0.02	2.35961e-38	NCC-like ionocytes	trim35-12
zgc:113314	5.51101e-42	5.65354	0.538	0.006	1.23221e-37	NCC-like ionocytes	zgc:113314
dmrt2a	1.01112e-41	5.94472	0.846	0.028	2.26076e-37	NCC-like ionocytes	dmrt2a
prlra	1.17552e-38	5.19575	0.846	0.033	2.62834e-34	NCC-like ionocytes	prlra
si:dkey-189h5.6	2.21038e-38	5.35045	0.923	0.043	4.94218e-34	NCC-like ionocytes	si:dkey-189h5.6
si:ch211-182p11.1	3.88865e-36	4.71939	0.615	0.014	8.69464e-32	NCC-like ionocytes	si:ch211-182p11.1
mhc2dbb	4.30817e-36	4.79634	0.692	0.02	9.63264e-32	NCC-like ionocytes	mhc2dbb
prg4a	4.93797e-36	6.87272	0.385	0.002	1.10408e-31	NCC-like ionocytes	prg4a
zgc:163083	8.98984e-36	4.91118	0.692	0.02	2.01004e-31	NCC-like ionocytes	zgc:163083
ftr82	2.49059e-35	6.37329	0.538	0.01	5.56871e-31	NCC-like ionocytes	ftr82
nfe2	5.17993e-34	4.47825	0.462	0.006	1.15818e-29	NCC-like ionocytes	nfe2
cox8b	1.33977e-33	4.20462	0.923	0.049	2.9956e-29	NCC-like ionocytes	cox8b
rnf183	1.34931e-32	3.8248	0.846	0.039	3.01693e-28	NCC-like ionocytes	rnf183
si:ch211-270g19.5	1.90065e-31	3.113	0.923	0.051	4.24967e-27	NCC-like ionocytes	si:ch211-270g19.5
si:ch73-359m17.9	3.11548e-30	4.7456	0.923	0.061	6.96591e-26	NCC-like ionocytes	si:ch73-359m17.9
paqr5b	4.60497e-30	5.47019	0.538	0.014	1.02963e-25	NCC-like ionocytes	paqr5b
mgll	8.30661e-30	4.42669	0.692	0.028	1.85728e-25	NCC-like ionocytes	mgll
si:cabz01007794.1	9.99415e-30	4.91421	0.538	0.014	2.23459e-25	NCC-like ionocytes	si:cabz01007794.1
nudt4a	3.26009e-29	3.74024	0.615	0.02	7.28924e-25	NCC-like ionocytes	nudt4a
eppk1	3.7569e-29	3.98651	0.846	0.049	8.40006e-25	NCC-like ionocytes	eppk1
ppl	7.86527e-29	3.76343	0.846	0.049	1.7586e-24	NCC-like ionocytes	ppl
si:ch211-175m2.5	9.74213e-29	4.04246	0.769	0.039	2.17824e-24	NCC-like ionocytes	si:ch211-175m2.5
sgk2a	1.66611e-28	4.80008	0.615	0.022	3.72526e-24	NCC-like ionocytes	sgk2a
ahcyl1	1.98736e-28	4.06098	0.923	0.063	4.44354e-24	NCC-like ionocytes	ahcyl1
chrd	4.70208e-28	7.24056	0.308	0.002	1.05134e-23	NCC-like ionocytes	chrd
mgst1.1	7.6057e-28	4.00126	0.538	0.016	1.70056e-23	NCC-like ionocytes	mgst1.1
ppp1r9alb	9.19108e-28	4.6302	0.462	0.01	2.05503e-23	NCC-like ionocytes	ppp1r9alb
rgs5b	1.14777e-27	4.45441	0.923	0.069	2.56629e-23	NCC-like ionocytes	rgs5b
mal2	1.24996e-27	4.04191	0.769	0.041	2.79478e-23	NCC-like ionocytes	mal2
clcn2c	1.52778e-27	5.36876	0.923	0.073	3.41596e-23	NCC-like ionocytes	clcn2c
egr1	1.65571e-27	3.61247	0.692	0.03	3.702e-23	NCC-like ionocytes	egr1
CR356236.1	4.04912e-27	4.91665	0.615	0.024	9.05344e-23	NCC-like ionocytes	CR356236.1
slc4a4b	1.22313e-26	4.92792	0.692	0.035	2.7348e-22	NCC-like ionocytes	slc4a4b
ano1	1.41601e-26	7.01368	0.231	0	3.16606e-22	NCC-like ionocytes	ano1
top1mt*1	1.41601e-26	7.36364	0.231	0	3.16606e-22	NCC-like ionocytes	top1mt*1
myzap	3.61168e-26	4.68564	0.538	0.018	8.07536e-22	NCC-like ionocytes	myzap
slc43a3b	4.46984e-24	5.74705	0.385	0.008	9.99412e-20	NCC-like ionocytes	slc43a3b
cep57l1	4.87038e-24	5.48704	0.385	0.008	1.08897e-19	NCC-like ionocytes	cep57l1
zgc:123295	1.16979e-23	3.39588	0.615	0.028	2.61554e-19	NCC-like ionocytes	zgc:123295
mat2al	1.31244e-23	5.47967	0.538	0.022	2.93448e-19	NCC-like ionocytes	mat2al
dbnla	1.48799e-23	4.96919	0.462	0.014	3.32699e-19	NCC-like ionocytes	dbnla
si:dkey-222n6.2	2.33853e-23	6.42063	0.308	0.004	5.22872e-19	NCC-like ionocytes	si:dkey-222n6.2
zgc:101785	3.42214e-23	4.3309	0.615	0.03	7.65156e-19	NCC-like ionocytes	zgc:101785
gsto1	1.02596e-22	4.09538	0.923	0.085	2.29394e-18	NCC-like ionocytes	gsto1
slc12a10.2	1.62792e-22	5.28843	1	0.124	3.63987e-18	NCC-like ionocytes	slc12a10.2
lgals3b	1.72627e-22	3.36832	0.923	0.081	3.85977e-18	NCC-like ionocytes	lgals3b
tspan36	2.65727e-22	3.72322	0.692	0.043	5.9414e-18	NCC-like ionocytes	tspan36
agr1	4.91692e-22	3.23628	0.615	0.033	1.09937e-17	NCC-like ionocytes	agr1
klf3	6.73287e-22	4.8269	0.462	0.016	1.5054e-17	NCC-like ionocytes	klf3
BX664625.1	7.38384e-22	3.2923	0.615	0.033	1.65095e-17	NCC-like ionocytes	BX664625.1
snx7	8.75713e-22	4.25679	0.462	0.016	1.95801e-17	NCC-like ionocytes	snx7
jagn1b	9.61169e-22	3.87852	0.846	0.071	2.14908e-17	NCC-like ionocytes	jagn1b
zgc:110333	1.1398e-21	3.61603	0.769	0.057	2.54848e-17	NCC-like ionocytes	zgc:110333
nck1a	1.21512e-21	4.29692	0.462	0.016	2.71689e-17	NCC-like ionocytes	nck1a
zgc:100868	1.3848e-21	3.47897	0.462	0.016	3.09626e-17	NCC-like ionocytes	zgc:100868
kcnj1a.1	1.44018e-21	5.12084	0.385	0.01	3.22009e-17	NCC-like ionocytes	kcnj1a.1
dspa	2.76537e-21	3.63909	0.538	0.024	6.1831e-17	NCC-like ionocytes	dspa
cldne	7.14865e-21	3.56443	0.846	0.077	1.59837e-16	NCC-like ionocytes	cldne
cpt1b	1.43671e-20	5.48414	0.462	0.018	3.21233e-16	NCC-like ionocytes	cpt1b
gadd45ab	1.47065e-20	3.79636	0.615	0.037	3.28822e-16	NCC-like ionocytes	gadd45ab
abcb5	1.59188e-20	3.48978	0.692	0.047	3.55927e-16	NCC-like ionocytes	abcb5
gbgt1l3	2.07712e-20	4.33281	0.462	0.018	4.64424e-16	NCC-like ionocytes	gbgt1l3
bicdl2l	2.07712e-20	4.03263	0.462	0.018	4.64424e-16	NCC-like ionocytes	bicdl2l
scel	2.49609e-20	4.01059	0.462	0.018	5.58101e-16	NCC-like ionocytes	scel
afap1l2	2.82077e-20	3.91824	0.462	0.018	6.30696e-16	NCC-like ionocytes	afap1l2
abhd14b	3.75862e-20	5.94393	0.308	0.006	8.40389e-16	NCC-like ionocytes	abhd14b
prkag3b	3.8266e-20	3.62497	0.462	0.018	8.55589e-16	NCC-like ionocytes	prkag3b
egr2a	4.56368e-20	7.051	0.231	0.002	1.02039e-15	NCC-like ionocytes	egr2a
crfb16	5.12658e-20	6.21414	0.231	0.002	1.14625e-15	NCC-like ionocytes	crfb16
ftr83	5.70027e-20	2.7725	0.692	0.047	1.27452e-15	NCC-like ionocytes	ftr83
mcm5	5.75801e-20	5.64424	0.231	0.002	1.28743e-15	NCC-like ionocytes	mcm5
exoc3l4	5.75801e-20	5.98979	0.231	0.002	1.28743e-15	NCC-like ionocytes	exoc3l4
zmp:0000000845	5.75801e-20	5.83053	0.231	0.002	1.28743e-15	NCC-like ionocytes	zmp:0000000845
rasd1	6.14925e-20	3.72871	0.769	0.065	1.37491e-15	NCC-like ionocytes	rasd1
zgc:101569	6.96528e-20	3.41173	0.308	0.006	1.55737e-15	NCC-like ionocytes	zgc:101569
crlf1a	7.60425e-20	4.37215	0.308	0.006	1.70023e-15	NCC-like ionocytes	crlf1a
si:ch73-252p3.1	7.60425e-20	3.4713	0.308	0.006	1.70023e-15	NCC-like ionocytes	si:ch73-252p3.1
fabp2	1.29922e-19	4.10223	0.538	0.028	2.90492e-15	NCC-like ionocytes	fabp2
si:dkey-19b23.8	1.41691e-19	4.0257	0.385	0.012	3.16808e-15	NCC-like ionocytes	si:dkey-19b23.8
prom2	1.59309e-19	4.10291	0.538	0.028	3.562e-15	NCC-like ionocytes	prom2
si:ch211-202f3.3	1.87202e-19	4.4317	0.385	0.012	4.18566e-15	NCC-like ionocytes	si:ch211-202f3.3
tnfrsf1a	2.00674e-19	4.05983	0.385	0.012	4.48687e-15	NCC-like ionocytes	tnfrsf1a
id3	2.06952e-19	3.21808	0.615	0.039	4.62725e-15	NCC-like ionocytes	id3
pycard	2.23968e-19	3.5395	0.846	0.085	5.0077e-15	NCC-like ionocytes	pycard
znf185	2.27358e-19	3.60094	0.538	0.028	5.08349e-15	NCC-like ionocytes	znf185
pcdh11	3.40758e-19	3.52048	0.538	0.028	7.61901e-15	NCC-like ionocytes	pcdh11
hbegfa	8.30261e-19	3.78038	0.462	0.02	1.85638e-14	NCC-like ionocytes	hbegfa
apodb	1.19867e-18	3.34151	0.615	0.041	2.68011e-14	NCC-like ionocytes	apodb
oxa1l	1.94059e-18	2.42875	0.462	0.02	4.33897e-14	NCC-like ionocytes	oxa1l
AL935300.2	3.3215e-18	7.46315	0.154	0	7.42655e-14	NCC-like ionocytes	AL935300.2
tmie	3.3215e-18	7.6101	0.154	0	7.42655e-14	NCC-like ionocytes	tmie
BX323588.1	3.3215e-18	7.60106	0.154	0	7.42655e-14	NCC-like ionocytes	BX323588.1
znf1073	3.3215e-18	7.75816	0.154	0	7.42655e-14	NCC-like ionocytes	znf1073
si:ch211-135f11.5	3.3215e-18	6.72458	0.154	0	7.42655e-14	NCC-like ionocytes	si:ch211-135f11.5
eda	3.3215e-18	6.79805	0.154	0	7.42655e-14	NCC-like ionocytes	eda
si:ch211-63p21.8	3.3215e-18	6.58578	0.154	0	7.42655e-14	NCC-like ionocytes	si:ch211-63p21.8
tyms	3.3215e-18	6.72031	0.154	0	7.42655e-14	NCC-like ionocytes	tyms
parm1	3.3215e-18	7.13681	0.154	0	7.42655e-14	NCC-like ionocytes	parm1
si:ch73-52f15.5	3.3215e-18	6.72031	0.154	0	7.42655e-14	NCC-like ionocytes	si:ch73-52f15.5
urb2	3.3215e-18	6.79626	0.154	0	7.42655e-14	NCC-like ionocytes	urb2
pla2g4f.2	3.3215e-18	6.79805	0.154	0	7.42655e-14	NCC-like ionocytes	pla2g4f.2
rtkn2a	3.3215e-18	7.82183	0.154	0	7.42655e-14	NCC-like ionocytes	rtkn2a
ptdss1b	3.3215e-18	6.72541	0.154	0	7.42655e-14	NCC-like ionocytes	ptdss1b
BX248515.1	3.3215e-18	7.37051	0.154	0	7.42655e-14	NCC-like ionocytes	BX248515.1
slc25a29	3.3215e-18	6.91317	0.154	0	7.42655e-14	NCC-like ionocytes	slc25a29
lifrb	3.3215e-18	7.8567	0.154	0	7.42655e-14	NCC-like ionocytes	lifrb
BX664625.5	3.3215e-18	7.07076	0.154	0	7.42655e-14	NCC-like ionocytes	BX664625.5
dpp4	3.3215e-18	7.16919	0.154	0	7.42655e-14	NCC-like ionocytes	dpp4
mpi	3.3215e-18	7.01176	0.154	0	7.42655e-14	NCC-like ionocytes	mpi
gins3	3.3215e-18	7.05524	0.154	0	7.42655e-14	NCC-like ionocytes	gins3
CABZ01046954.1	3.3215e-18	7.52669	0.154	0	7.42655e-14	NCC-like ionocytes	CABZ01046954.1
CABZ01072810.1	3.3215e-18	6.85204	0.154	0	7.42655e-14	NCC-like ionocytes	CABZ01072810.1
si:ch73-74h11.1	4.17107e-18	2.78239	0.615	0.041	9.32608e-14	NCC-like ionocytes	si:ch73-74h11.1
klf2a	4.28567e-18	4.33174	0.462	0.022	9.58233e-14	NCC-like ionocytes	klf2a
zgc:193505	4.94625e-18	2.95651	0.615	0.041	1.10593e-13	NCC-like ionocytes	zgc:193505
si:ch211-79k12.1	5.12642e-18	3.14619	0.769	0.069	1.14622e-13	NCC-like ionocytes	si:ch211-79k12.1
asap2b	6.30337e-18	3.07191	0.538	0.03	1.40937e-13	NCC-like ionocytes	asap2b
vamp5	7.34997e-18	3.53048	0.462	0.022	1.64338e-13	NCC-like ionocytes	vamp5
atp1a1a.3	7.39197e-18	4.29983	0.923	0.134	1.65277e-13	NCC-like ionocytes	atp1a1a.3
kcnk5b	7.88063e-18	4.07747	0.385	0.014	1.76203e-13	NCC-like ionocytes	kcnk5b
sult1st7	8.94872e-18	3.87501	0.385	0.014	2.00084e-13	NCC-like ionocytes	sult1st7
hhla2b.1	9.53513e-18	3.82056	0.385	0.014	2.13196e-13	NCC-like ionocytes	hhla2b.1
stard14	1.01406e-17	3.73326	0.462	0.022	2.26734e-13	NCC-like ionocytes	stard14
pcdh11*1	1.05682e-17	2.88725	0.615	0.043	2.36294e-13	NCC-like ionocytes	pcdh11*1
plcd1a	1.25581e-17	2.67201	0.462	0.022	2.80786e-13	NCC-like ionocytes	plcd1a
btr02	1.31133e-17	5.80516	0.308	0.008	2.93199e-13	NCC-like ionocytes	btr02
CR855311.1	1.32253e-17	3.69047	0.538	0.033	2.95705e-13	NCC-like ionocytes	CR855311.1
CABZ01039859.1	1.32464e-17	3.33698	0.462	0.022	2.96176e-13	NCC-like ionocytes	CABZ01039859.1
zfp36l1b	1.72872e-17	2.83615	0.462	0.022	3.86525e-13	NCC-like ionocytes	zfp36l1b
baz1a	1.73195e-17	2.89079	0.692	0.055	3.87246e-13	NCC-like ionocytes	baz1a
cdc42ep4b	1.78373e-17	4.02549	0.308	0.008	3.98824e-13	NCC-like ionocytes	cdc42ep4b
CU914622.2	1.92596e-17	4.82103	0.308	0.008	4.30626e-13	NCC-like ionocytes	CU914622.2
zgc:66484	2.24484e-17	4.28302	0.308	0.008	5.01924e-13	NCC-like ionocytes	zgc:66484
osbpl3b	2.24484e-17	4.20425	0.308	0.008	5.01924e-13	NCC-like ionocytes	osbpl3b
fmnl3	2.24484e-17	3.6408	0.308	0.008	5.01924e-13	NCC-like ionocytes	fmnl3
capn2b	3.32809e-17	3.15948	0.615	0.045	7.44127e-13	NCC-like ionocytes	capn2b
cldn23a	7.29462e-17	4.33983	0.462	0.024	1.631e-12	NCC-like ionocytes	cldn23a
ppip5k2	7.31949e-17	2.22605	0.923	0.1	1.63656e-12	NCC-like ionocytes	ppip5k2
pax9	1.03929e-16	4.36958	0.385	0.016	2.32374e-12	NCC-like ionocytes	pax9
hey2	1.0932e-16	2.72524	0.462	0.024	2.44428e-12	NCC-like ionocytes	hey2
krt18a.1	1.13174e-16	3.07255	0.923	0.122	2.53046e-12	NCC-like ionocytes	krt18a.1
plekhg7	1.31584e-16	4.15314	0.385	0.016	2.9421e-12	NCC-like ionocytes	plekhg7
fosl2	2.10441e-16	3.83718	0.385	0.016	4.70526e-12	NCC-like ionocytes	fosl2
sh3rf2	2.23114e-16	3.85546	0.385	0.016	4.98861e-12	NCC-like ionocytes	sh3rf2
mgst1.2	3.3214e-16	3.27048	0.769	0.081	7.42631e-12	NCC-like ionocytes	mgst1.2
pip5k1ba	3.75743e-16	5.82267	0.231	0.004	8.40123e-12	NCC-like ionocytes	pip5k1ba
adgrf8	3.75743e-16	6.77056	0.231	0.004	8.40123e-12	NCC-like ionocytes	adgrf8
apol1	4.12258e-16	5.67128	0.231	0.004	9.21767e-12	NCC-like ionocytes	apol1
si:ch211-285c6.1	4.12258e-16	5.95685	0.231	0.004	9.21767e-12	NCC-like ionocytes	si:ch211-285c6.1
itprid2	4.12258e-16	5.62504	0.231	0.004	9.21767e-12	NCC-like ionocytes	itprid2
sept8a	4.24792e-16	2.85206	0.692	0.063	9.49794e-12	NCC-like ionocytes	sept8a
col6a2	4.52266e-16	4.93842	0.231	0.004	1.01122e-11	NCC-like ionocytes	col6a2
esrrga	4.52266e-16	3.58285	0.231	0.004	1.01122e-11	NCC-like ionocytes	esrrga
rbm11	4.52266e-16	4.90199	0.231	0.004	1.01122e-11	NCC-like ionocytes	rbm11
CU929259.1	4.68922e-16	1.79149	0.692	0.059	1.04846e-11	NCC-like ionocytes	CU929259.1
sypl2a	5.1339e-16	3.18948	0.692	0.067	1.14789e-11	NCC-like ionocytes	sypl2a
fgd5a	5.44102e-16	4.78121	0.231	0.004	1.21656e-11	NCC-like ionocytes	fgd5a
btr16	5.44102e-16	4.22852	0.231	0.004	1.21656e-11	NCC-like ionocytes	btr16
ces2	5.44102e-16	4.34509	0.231	0.004	1.21656e-11	NCC-like ionocytes	ces2
elovl1b	5.55354e-16	3.64232	0.846	0.114	1.24172e-11	NCC-like ionocytes	elovl1b
myh9a	5.87304e-16	3.04025	0.615	0.049	1.31315e-11	NCC-like ionocytes	myh9a
zgc:110339	7.42367e-16	4.27919	0.923	0.159	1.65986e-11	NCC-like ionocytes	zgc:110339
si:ch211-195e19.1	9.89698e-16	3.464	0.615	0.051	2.21287e-11	NCC-like ionocytes	si:ch211-195e19.1
arpp19b	1.09051e-15	2.73317	0.923	0.12	2.43828e-11	NCC-like ionocytes	arpp19b
klf2b	1.09302e-15	5.14993	0.308	0.01	2.44388e-11	NCC-like ionocytes	klf2b
iqgap1	1.28131e-15	3.26886	0.462	0.026	2.86488e-11	NCC-like ionocytes	iqgap1
ccdc125	1.55595e-15	4.72777	0.385	0.018	3.47894e-11	NCC-like ionocytes	ccdc125
si:ch211-202f5.3	1.59067e-15	2.7303	0.615	0.051	3.55659e-11	NCC-like ionocytes	si:ch211-202f5.3
cgnl1	1.76093e-15	4.46582	0.308	0.01	3.93725e-11	NCC-like ionocytes	cgnl1
tm9sf5	1.7739e-15	2.7765	0.615	0.051	3.96627e-11	NCC-like ionocytes	tm9sf5
si:dkey-247k7.2	1.78638e-15	2.34725	0.846	0.098	3.99418e-11	NCC-like ionocytes	si:dkey-247k7.2
macc1	2.01671e-15	3.68608	0.308	0.01	4.50917e-11	NCC-like ionocytes	macc1
slc38a5a	2.15799e-15	3.78468	0.308	0.01	4.82506e-11	NCC-like ionocytes	slc38a5a
si:ch211-147k10.5	2.47043e-15	3.63723	0.308	0.01	5.52363e-11	NCC-like ionocytes	si:ch211-147k10.5
s100v2	2.82419e-15	3.52345	0.846	0.126	6.31461e-11	NCC-like ionocytes	s100v2
ehd1b	3.92436e-15	3.51024	0.385	0.018	8.77448e-11	NCC-like ionocytes	ehd1b
slc35c2	4.36997e-15	2.59302	0.615	0.051	9.77081e-11	NCC-like ionocytes	slc35c2
si:dkey-204f11.64	4.40253e-15	2.81363	0.692	0.067	9.84362e-11	NCC-like ionocytes	si:dkey-204f11.64
zgc:162730	5.62881e-15	2.02603	0.692	0.065	1.25855e-10	NCC-like ionocytes	zgc:162730
pkp3a	7.60197e-15	2.4597	0.769	0.083	1.69972e-10	NCC-like ionocytes	pkp3a
ndrg1a	9.38426e-15	2.15606	0.846	0.104	2.09823e-10	NCC-like ionocytes	ndrg1a
zgc:175264	1.51707e-14	2.25138	0.692	0.067	3.39202e-10	NCC-like ionocytes	zgc:175264
hsd20b2	1.54675e-14	4.71831	0.385	0.02	3.45837e-10	NCC-like ionocytes	hsd20b2
rbm47	1.54751e-14	3.11368	0.538	0.043	3.46007e-10	NCC-like ionocytes	rbm47
anxa4	1.58428e-14	2.53194	0.846	0.116	3.5423e-10	NCC-like ionocytes	anxa4
gna14	1.776e-14	3.66847	0.462	0.03	3.97096e-10	NCC-like ionocytes	gna14
ncln	2.21486e-14	2.78902	0.769	0.089	4.95221e-10	NCC-like ionocytes	ncln
myo1eb	4.02143e-14	4.98034	0.308	0.012	8.99151e-10	NCC-like ionocytes	myo1eb
dnase1l4.1	4.14649e-14	2.61457	0.923	0.136	9.27113e-10	NCC-like ionocytes	dnase1l4.1
zgc:158403	4.27572e-14	4.97251	0.308	0.012	9.56008e-10	NCC-like ionocytes	zgc:158403
atp1b1b	4.54187e-14	3.79929	0.923	0.177	1.01552e-09	NCC-like ionocytes	atp1b1b
slc39a9	4.71573e-14	3.32656	0.385	0.02	1.05439e-09	NCC-like ionocytes	slc39a9
zgc:171775	5.48124e-14	2.55363	0.385	0.02	1.22555e-09	NCC-like ionocytes	zgc:171775
neurl1ab	6.55616e-14	3.32058	0.308	0.012	1.46589e-09	NCC-like ionocytes	neurl1ab
fscn1a	7.17759e-14	1.71467	0.692	0.069	1.60484e-09	NCC-like ionocytes	fscn1a
rarga	7.40363e-14	3.22096	0.308	0.012	1.65538e-09	NCC-like ionocytes	rarga
sult1st9	7.86686e-14	3.44724	0.308	0.012	1.75895e-09	NCC-like ionocytes	sult1st9
BX000438.2	1.17928e-13	4.43213	0.923	0.205	2.63676e-09	NCC-like ionocytes	BX000438.2
hepacam2	1.23689e-13	3.23291	0.462	0.033	2.76556e-09	NCC-like ionocytes	hepacam2
zmp:0000000991	1.81609e-13	5.24009	0.231	0.006	4.06059e-09	NCC-like ionocytes	zmp:0000000991
ak3	1.86382e-13	4.19327	0.385	0.022	4.16731e-09	NCC-like ionocytes	ak3
slc20a1b	2.07269e-13	2.33023	0.615	0.059	4.63433e-09	NCC-like ionocytes	slc20a1b
ggact.1	2.1175e-13	4.80022	0.231	0.006	4.73451e-09	NCC-like ionocytes	ggact.1
neurl1b	2.1175e-13	4.72422	0.231	0.006	4.73451e-09	NCC-like ionocytes	neurl1b
shroom1	2.1175e-13	3.79358	0.231	0.006	4.73451e-09	NCC-like ionocytes	shroom1
adkb	2.12941e-13	2.85082	0.615	0.061	4.76114e-09	NCC-like ionocytes	adkb
atg4c	2.46791e-13	3.68305	0.231	0.006	5.51799e-09	NCC-like ionocytes	atg4c
sh3tc2	2.46791e-13	3.72967	0.231	0.006	5.51799e-09	NCC-like ionocytes	sh3tc2
pitpnc1b	2.61073e-13	3.5965	0.462	0.035	5.83734e-09	NCC-like ionocytes	pitpnc1b
zgc:153993	2.7226e-13	3.36233	0.385	0.022	6.08747e-09	NCC-like ionocytes	zgc:153993
trpm4a	2.99197e-13	3.94249	0.385	0.022	6.68976e-09	NCC-like ionocytes	trpm4a
sat1a.1	3.31095e-13	3.62753	0.462	0.035	7.40295e-09	NCC-like ionocytes	sat1a.1
si:ch73-14h1.2	3.96703e-13	2.62712	0.385	0.022	8.86988e-09	NCC-like ionocytes	si:ch73-14h1.2
rnf144b	4.51099e-13	2.18813	0.692	0.075	1.00861e-08	NCC-like ionocytes	rnf144b
efnb2a	4.56548e-13	3.17047	0.385	0.022	1.0208e-08	NCC-like ionocytes	efnb2a
lxn	7.29971e-13	2.71142	0.846	0.128	1.63214e-08	NCC-like ionocytes	lxn
tdh	7.62541e-13	4.13734	1	0.252	1.70496e-08	NCC-like ionocytes	tdh
sult1st1	9.49855e-13	4.08781	0.462	0.037	2.12378e-08	NCC-like ionocytes	sult1st1
tjp2a	9.52585e-13	2.74065	0.462	0.035	2.12989e-08	NCC-like ionocytes	tjp2a
cpm	1.07568e-12	3.28477	0.308	0.014	2.40511e-08	NCC-like ionocytes	cpm
hsdl2	1.28298e-12	1.92548	0.846	0.112	2.86862e-08	NCC-like ionocytes	hsdl2
adhfe1	1.34114e-12	3.71629	0.308	0.014	2.99866e-08	NCC-like ionocytes	adhfe1
si:ch211-204c21.1*1	1.41697e-12	3.98461	0.308	0.014	3.16821e-08	NCC-like ionocytes	si:ch211-204c21.1*1
anxa2a	1.45053e-12	2.19452	0.538	0.049	3.24325e-08	NCC-like ionocytes	anxa2a
plag1	2.05167e-12	6.20846	0.154	0.002	4.58733e-08	NCC-like ionocytes	plag1
nxph1	2.05167e-12	7.077	0.154	0.002	4.58733e-08	NCC-like ionocytes	nxph1
kif13bb	2.05167e-12	5.99877	0.154	0.002	4.58733e-08	NCC-like ionocytes	kif13bb
CABZ01076275.1	2.05167e-12	6.16501	0.154	0.002	4.58733e-08	NCC-like ionocytes	CABZ01076275.1
si:ch73-252i11.1	2.27561e-12	5.85508	0.154	0.002	5.08804e-08	NCC-like ionocytes	si:ch73-252i11.1
pax1b	2.27561e-12	6.02347	0.154	0.002	5.08804e-08	NCC-like ionocytes	pax1b
adcy6b	2.27561e-12	6.14345	0.154	0.002	5.08804e-08	NCC-like ionocytes	adcy6b
tcea3	2.43478e-12	2.80215	0.462	0.037	5.44392e-08	NCC-like ionocytes	tcea3
crmp1	2.52348e-12	4.07384	0.154	0.002	5.64225e-08	NCC-like ionocytes	crmp1
si:zfos-932h1.3	2.52348e-12	3.77827	0.154	0.002	5.64225e-08	NCC-like ionocytes	si:zfos-932h1.3
gxylt1b	2.52348e-12	4.92505	0.154	0.002	5.64225e-08	NCC-like ionocytes	gxylt1b
si:ch73-337l15.2	2.52348e-12	5.01615	0.154	0.002	5.64225e-08	NCC-like ionocytes	si:ch73-337l15.2
FQ378016.1	2.52348e-12	5.57633	0.154	0.002	5.64225e-08	NCC-like ionocytes	FQ378016.1
zgc:113442	2.52348e-12	4.99377	0.154	0.002	5.64225e-08	NCC-like ionocytes	zgc:113442
vstm2l	2.52348e-12	4.07642	0.154	0.002	5.64225e-08	NCC-like ionocytes	vstm2l
si:dkey-88n24.11	2.52348e-12	4.56	0.154	0.002	5.64225e-08	NCC-like ionocytes	si:dkey-88n24.11
cited1	2.52348e-12	4.67017	0.154	0.002	5.64225e-08	NCC-like ionocytes	cited1
CT573248.1	2.52348e-12	5.54039	0.154	0.002	5.64225e-08	NCC-like ionocytes	CT573248.1
alg5	2.52348e-12	4.73668	0.154	0.002	5.64225e-08	NCC-like ionocytes	alg5
rhof	2.52348e-12	4.94116	0.154	0.002	5.64225e-08	NCC-like ionocytes	rhof
pparg	2.52348e-12	5.05621	0.154	0.002	5.64225e-08	NCC-like ionocytes	pparg
etnk2	2.52348e-12	4.76587	0.154	0.002	5.64225e-08	NCC-like ionocytes	etnk2
cdc25b	2.52348e-12	5.83872	0.154	0.002	5.64225e-08	NCC-like ionocytes	cdc25b
znf1183*1	2.52348e-12	4.50816	0.154	0.002	5.64225e-08	NCC-like ionocytes	znf1183*1
si:ch211-166a6.5	2.54293e-12	2.65719	0.615	0.067	5.68573e-08	NCC-like ionocytes	si:ch211-166a6.5
pdlim2	2.60579e-12	2.9123	0.538	0.051	5.8263e-08	NCC-like ionocytes	pdlim2
atp1a1a.2	3.6578e-12	3.34065	0.923	0.217	8.17847e-08	NCC-like ionocytes	atp1a1a.2
stat5a	3.69292e-12	2.49645	0.385	0.024	8.257e-08	NCC-like ionocytes	stat5a
malb	4.9927e-12	3.02841	0.615	0.071	1.11632e-07	NCC-like ionocytes	malb
itm2bb	6.14514e-12	2.76076	0.769	0.12	1.37399e-07	NCC-like ionocytes	itm2bb
crybg1b	6.90846e-12	3.09986	0.462	0.039	1.54466e-07	NCC-like ionocytes	crybg1b
eif4ebp3l	7.10809e-12	2.95398	0.615	0.073	1.5893e-07	NCC-like ionocytes	eif4ebp3l
hvcn1	8.6242e-12	4.5395	0.308	0.016	1.92828e-07	NCC-like ionocytes	hvcn1
evplb	1.16907e-11	4.00053	0.308	0.016	2.61392e-07	NCC-like ionocytes	evplb
cldnf	1.22965e-11	3.67924	0.308	0.016	2.74937e-07	NCC-like ionocytes	cldnf
acap1	1.24553e-11	4.99937	0.231	0.008	2.78487e-07	NCC-like ionocytes	acap1
si:dkey-221j11.3	1.33014e-11	3.6566	0.231	0.008	2.97405e-07	NCC-like ionocytes	si:dkey-221j11.3
zgc:162193	1.33014e-11	4.62803	0.231	0.008	2.97405e-07	NCC-like ionocytes	zgc:162193
map3k15	1.33014e-11	5.21612	0.231	0.008	2.97405e-07	NCC-like ionocytes	map3k15
ptprfa	1.36017e-11	3.63732	0.308	0.016	3.04121e-07	NCC-like ionocytes	ptprfa
si:ch73-289h5.4	1.42037e-11	4.73491	0.231	0.008	3.1758e-07	NCC-like ionocytes	si:ch73-289h5.4
aco1	1.42037e-11	4.86538	0.231	0.008	3.1758e-07	NCC-like ionocytes	aco1
nlrp16	1.42037e-11	4.54404	0.231	0.008	3.1758e-07	NCC-like ionocytes	nlrp16
sigirr	1.44358e-11	3.39858	0.385	0.026	3.22771e-07	NCC-like ionocytes	sigirr
ikbke	1.51658e-11	4.15952	0.231	0.008	3.39093e-07	NCC-like ionocytes	ikbke
CABZ01068358.1	1.61917e-11	4.59172	0.231	0.008	3.62031e-07	NCC-like ionocytes	CABZ01068358.1
b4galnt3a	1.72855e-11	3.46279	0.231	0.008	3.86487e-07	NCC-like ionocytes	b4galnt3a
stap2b	1.72855e-11	2.81772	0.231	0.008	3.86487e-07	NCC-like ionocytes	stap2b
si:dkeyp-97e7.9	1.72855e-11	3.50339	0.231	0.008	3.86487e-07	NCC-like ionocytes	si:dkeyp-97e7.9
iars	1.92639e-11	2.68477	0.385	0.026	4.30721e-07	NCC-like ionocytes	iars
pusl1	1.96945e-11	3.49253	0.231	0.008	4.40349e-07	NCC-like ionocytes	pusl1
grasp	1.96945e-11	2.80038	0.231	0.008	4.40349e-07	NCC-like ionocytes	grasp
slc35c1	2.03208e-11	2.68172	0.308	0.016	4.54352e-07	NCC-like ionocytes	slc35c1
pof1b	2.24148e-11	2.83414	0.538	0.057	5.01172e-07	NCC-like ionocytes	pof1b
cdkn2c	2.36019e-11	2.69321	0.308	0.016	5.27714e-07	NCC-like ionocytes	cdkn2c
rhov	2.49329e-11	2.12613	0.538	0.055	5.57474e-07	NCC-like ionocytes	rhov
nedd4a	2.83874e-11	2.53353	0.615	0.073	6.34715e-07	NCC-like ionocytes	nedd4a
si:ch73-347e22.8	2.93096e-11	2.74441	0.538	0.057	6.55333e-07	NCC-like ionocytes	si:ch73-347e22.8
anxa11a	3.41825e-11	2.50797	0.615	0.071	7.64287e-07	NCC-like ionocytes	anxa11a
paics	3.59288e-11	2.87364	0.462	0.041	8.03332e-07	NCC-like ionocytes	paics
itpka	3.86576e-11	3.84499	0.385	0.028	8.64346e-07	NCC-like ionocytes	itpka
ahnak	4.7107e-11	2.57649	0.769	0.126	1.05326e-06	NCC-like ionocytes	ahnak
si:dkey-184p9.7	4.73624e-11	2.92858	1	0.291	1.05898e-06	NCC-like ionocytes	si:dkey-184p9.7
ano10b	5.43497e-11	2.00613	0.538	0.055	1.2152e-06	NCC-like ionocytes	ano10b
tuba8l2	5.45228e-11	1.85656	0.769	0.108	1.21908e-06	NCC-like ionocytes	tuba8l2
si:ch211-98n17.5	5.68694e-11	1.87416	0.615	0.071	1.27154e-06	NCC-like ionocytes	si:ch211-98n17.5
sgpl1	6.29304e-11	2.16723	0.615	0.073	1.40706e-06	NCC-like ionocytes	sgpl1
coro1ca	6.58008e-11	3.02384	0.462	0.043	1.47124e-06	NCC-like ionocytes	coro1ca
zgc:153665	6.69396e-11	2.75207	0.385	0.028	1.4967e-06	NCC-like ionocytes	zgc:153665
ifi45	7.62547e-11	2.98065	0.846	0.169	1.70498e-06	NCC-like ionocytes	ifi45
fryl	8.65625e-11	1.77038	0.692	0.091	1.93545e-06	NCC-like ionocytes	fryl
rac2	9.44387e-11	2.38809	0.462	0.043	2.11156e-06	NCC-like ionocytes	rac2
tmem238a	9.44387e-11	2.9478	0.462	0.043	2.11156e-06	NCC-like ionocytes	tmem238a
dnase1l1	1.18674e-10	2.29874	0.462	0.043	2.65342e-06	NCC-like ionocytes	dnase1l1
gdpd5a	1.27948e-10	2.59475	0.308	0.018	2.86078e-06	NCC-like ionocytes	gdpd5a
stam2	1.37895e-10	2.18355	0.538	0.057	3.0832e-06	NCC-like ionocytes	stam2
efna5a	1.46926e-10	3.3921	0.308	0.018	3.28512e-06	NCC-like ionocytes	efna5a
ca2	1.46926e-10	1.44903	0.308	0.018	3.28512e-06	NCC-like ionocytes	ca2
zmp:0000001114	1.47095e-10	2.98627	0.385	0.03	3.28891e-06	NCC-like ionocytes	zmp:0000001114
tmem176l.4	1.53833e-10	2.33375	0.692	0.1	3.43955e-06	NCC-like ionocytes	tmem176l.4
spata6	1.61079e-10	2.06478	0.308	0.018	3.60156e-06	NCC-like ionocytes	spata6
zgc:194246	1.61079e-10	2.40111	0.769	0.124	3.60157e-06	NCC-like ionocytes	zgc:194246
slc30a4	1.68646e-10	2.84136	0.308	0.018	3.77076e-06	NCC-like ionocytes	slc30a4
myb	1.68646e-10	2.33147	0.308	0.018	3.77076e-06	NCC-like ionocytes	myb
crp3	1.93493e-10	2.39896	0.308	0.018	4.32632e-06	NCC-like ionocytes	crp3
coq8aa	2.07314e-10	1.99913	0.615	0.077	4.63534e-06	NCC-like ionocytes	coq8aa
mfsd6a	2.26462e-10	1.87049	0.462	0.043	5.06346e-06	NCC-like ionocytes	mfsd6a
gstt1b	2.29808e-10	2.55469	0.385	0.03	5.13827e-06	NCC-like ionocytes	gstt1b
gm2a	2.38464e-10	2.51915	0.385	0.03	5.33181e-06	NCC-like ionocytes	gm2a
smim8	2.55687e-10	2.05905	0.769	0.116	5.71691e-06	NCC-like ionocytes	smim8
plekhf1	3.2185e-10	2.89921	0.538	0.063	7.19625e-06	NCC-like ionocytes	plekhf1
ddt	3.23612e-10	1.89025	0.846	0.148	7.23563e-06	NCC-like ionocytes	ddt
mcm6	3.35842e-10	4.47165	0.231	0.01	7.5091e-06	NCC-like ionocytes	mcm6
si:dkey-185p13.1	3.55626e-10	4.63251	0.231	0.01	7.95144e-06	NCC-like ionocytes	si:dkey-185p13.1
lpp	3.55626e-10	4.28592	0.231	0.01	7.95144e-06	NCC-like ionocytes	lpp
inppl1b	3.55626e-10	4.46132	0.231	0.01	7.95144e-06	NCC-like ionocytes	inppl1b
ptk2bb	3.55626e-10	4.36542	0.231	0.01	7.95144e-06	NCC-like ionocytes	ptk2bb
wasf2	3.5739e-10	2.51778	0.385	0.03	7.99089e-06	NCC-like ionocytes	wasf2
gcshb	3.76546e-10	4.07356	0.231	0.01	8.41919e-06	NCC-like ionocytes	gcshb
xkr8.2	3.98666e-10	3.47671	0.231	0.01	8.91377e-06	NCC-like ionocytes	xkr8.2
degs2	4.16268e-10	1.35834	0.615	0.077	9.30733e-06	NCC-like ionocytes	degs2
ctss2.2	4.45911e-10	3.02415	0.462	0.047	9.97012e-06	NCC-like ionocytes	ctss2.2
itpkca	4.55601e-10	2.07577	0.538	0.061	1.01868e-05	NCC-like ionocytes	itpkca
nr1i2	4.72912e-10	3.70219	0.231	0.01	1.05738e-05	NCC-like ionocytes	nr1i2
hipk3a	4.88612e-10	2.67354	0.462	0.047	1.09249e-05	NCC-like ionocytes	hipk3a
icn2	5.27444e-10	3.27275	1	0.441	1.17931e-05	NCC-like ionocytes	icn2
nfyal	5.29736e-10	3.25375	0.231	0.01	1.18444e-05	NCC-like ionocytes	nfyal
gpc4	5.29736e-10	2.7842	0.231	0.01	1.18444e-05	NCC-like ionocytes	gpc4
arhgap24	5.29736e-10	3.17386	0.231	0.01	1.18444e-05	NCC-like ionocytes	arhgap24
krt8	5.31428e-10	1.98365	0.923	0.217	1.18822e-05	NCC-like ionocytes	krt8
tmem45b	5.34642e-10	2.21116	0.692	0.102	1.19541e-05	NCC-like ionocytes	tmem45b
CABZ01032488.1	6.4835e-10	3.1395	0.308	0.02	1.44965e-05	NCC-like ionocytes	CABZ01032488.1
msrb1a	6.76737e-10	2.52652	0.308	0.02	1.51312e-05	NCC-like ionocytes	msrb1a
ppp1r1b	7.06336e-10	1.90057	0.308	0.02	1.5793e-05	NCC-like ionocytes	ppp1r1b
mvp	7.3644e-10	1.89942	0.692	0.1	1.64661e-05	NCC-like ionocytes	mvp
krt97	7.70011e-10	2.80341	0.923	0.23	1.72167e-05	NCC-like ionocytes	krt97
si:dkey-193p11.2	7.72831e-10	4.53068	1	0.486	1.72797e-05	NCC-like ionocytes	si:dkey-193p11.2
tmtc1	7.80449e-10	2.81908	0.385	0.033	1.74501e-05	NCC-like ionocytes	tmtc1
zmp:0000000524	8.08312e-10	2.41509	0.385	0.033	1.8073e-05	NCC-like ionocytes	zmp:0000000524
cyyr1	8.28239e-10	5.93663	0.077	0	1.85186e-05	NCC-like ionocytes	cyyr1
mxa	8.28239e-10	6.36123	0.077	0	1.85186e-05	NCC-like ionocytes	mxa
CT573256.1	8.28239e-10	6.92025	0.077	0	1.85186e-05	NCC-like ionocytes	CT573256.1
si:ch211-42i9.8	8.28239e-10	5.93663	0.077	0	1.85186e-05	NCC-like ionocytes	si:ch211-42i9.8
CR925879.1	8.28239e-10	5.91133	0.077	0	1.85186e-05	NCC-like ionocytes	CR925879.1
vwa10.1	8.28239e-10	5.91133	0.077	0	1.85186e-05	NCC-like ionocytes	vwa10.1
si:dkey-76b14.2	8.28239e-10	6.2039	0.077	0	1.85186e-05	NCC-like ionocytes	si:dkey-76b14.2
fuz	8.28239e-10	5.91133	0.077	0	1.85186e-05	NCC-like ionocytes	fuz
c1ql3b	8.28239e-10	6.35823	0.077	0	1.85186e-05	NCC-like ionocytes	c1ql3b
zgc:110366	8.28239e-10	6.47478	0.077	0	1.85186e-05	NCC-like ionocytes	zgc:110366
CT027646.5	8.28239e-10	5.91133	0.077	0	1.85186e-05	NCC-like ionocytes	CT027646.5
BX511224.1	8.28239e-10	5.91133	0.077	0	1.85186e-05	NCC-like ionocytes	BX511224.1
nadsyn1	8.28239e-10	6.2039	0.077	0	1.85186e-05	NCC-like ionocytes	nadsyn1
nmnat3	8.28239e-10	6.2039	0.077	0	1.85186e-05	NCC-like ionocytes	nmnat3
gbp1	8.28239e-10	6.4035	0.077	0	1.85186e-05	NCC-like ionocytes	gbp1
acsm3	8.28239e-10	7.03425	0.077	0	1.85186e-05	NCC-like ionocytes	acsm3
CABZ01066727.1	8.28239e-10	5.93663	0.077	0	1.85186e-05	NCC-like ionocytes	CABZ01066727.1
irgf4	8.28239e-10	6.2039	0.077	0	1.85186e-05	NCC-like ionocytes	irgf4
BX908804.2	8.28239e-10	5.93663	0.077	0	1.85186e-05	NCC-like ionocytes	BX908804.2
BX005085.2	8.28239e-10	6.2039	0.077	0	1.85186e-05	NCC-like ionocytes	BX005085.2
scn4ab	8.28239e-10	6.47478	0.077	0	1.85186e-05	NCC-like ionocytes	scn4ab
BX936386.1	8.28239e-10	6.47255	0.077	0	1.85186e-05	NCC-like ionocytes	BX936386.1
si:dkey-27o4.1	8.28239e-10	6.35823	0.077	0	1.85186e-05	NCC-like ionocytes	si:dkey-27o4.1
CR450782.1	8.28239e-10	6.38226	0.077	0	1.85186e-05	NCC-like ionocytes	CR450782.1
cldnk	8.28239e-10	5.91133	0.077	0	1.85186e-05	NCC-like ionocytes	cldnk
si:dkey-120c6.5	8.28239e-10	5.91133	0.077	0	1.85186e-05	NCC-like ionocytes	si:dkey-120c6.5
nudt4b	8.28239e-10	6.35823	0.077	0	1.85186e-05	NCC-like ionocytes	nudt4b
usp18	8.28239e-10	6.36123	0.077	0	1.85186e-05	NCC-like ionocytes	usp18
znf1119	8.28239e-10	6.47478	0.077	0	1.85186e-05	NCC-like ionocytes	znf1119
si:dkey-199m13.7	8.28239e-10	6.38331	0.077	0	1.85186e-05	NCC-like ionocytes	si:dkey-199m13.7
si:dkey-247i3.5	8.28239e-10	6.54202	0.077	0	1.85186e-05	NCC-like ionocytes	si:dkey-247i3.5
AL645691.2	8.28239e-10	6.2039	0.077	0	1.85186e-05	NCC-like ionocytes	AL645691.2
si:dkeyp-87d1.1	8.28239e-10	6.47255	0.077	0	1.85186e-05	NCC-like ionocytes	si:dkeyp-87d1.1
si:dkeyp-82b4.2	8.28239e-10	6.92025	0.077	0	1.85186e-05	NCC-like ionocytes	si:dkeyp-82b4.2
CR381657.1	8.28239e-10	6.92025	0.077	0	1.85186e-05	NCC-like ionocytes	CR381657.1
si:dkey-122c11.8	8.28239e-10	5.93663	0.077	0	1.85186e-05	NCC-like ionocytes	si:dkey-122c11.8
si:dkey-4e4.1	8.28239e-10	5.91133	0.077	0	1.85186e-05	NCC-like ionocytes	si:dkey-4e4.1
znf1137*1	8.28239e-10	6.4002	0.077	0	1.85186e-05	NCC-like ionocytes	znf1137*1
BX640547.1	8.28239e-10	6.36123	0.077	0	1.85186e-05	NCC-like ionocytes	BX640547.1
FP236354.1	8.28239e-10	6.54202	0.077	0	1.85186e-05	NCC-like ionocytes	FP236354.1
znf1131	8.28239e-10	6.54202	0.077	0	1.85186e-05	NCC-like ionocytes	znf1131
si:dkey-27n6.4	8.28239e-10	6.38226	0.077	0	1.85186e-05	NCC-like ionocytes	si:dkey-27n6.4
CABZ01021435.1	8.28239e-10	5.91133	0.077	0	1.85186e-05	NCC-like ionocytes	CABZ01021435.1
zgc:110171	8.28239e-10	6.54202	0.077	0	1.85186e-05	NCC-like ionocytes	zgc:110171
si:ch73-158p21.3	8.28239e-10	5.91133	0.077	0	1.85186e-05	NCC-like ionocytes	si:ch73-158p21.3
areg	8.28239e-10	6.54202	0.077	0	1.85186e-05	NCC-like ionocytes	areg
pdlim5a	8.28239e-10	6.47255	0.077	0	1.85186e-05	NCC-like ionocytes	pdlim5a
si:ch211-193c2.2	8.28239e-10	6.2039	0.077	0	1.85186e-05	NCC-like ionocytes	si:ch211-193c2.2
si:ch211-287c22.1	8.28239e-10	6.35823	0.077	0	1.85186e-05	NCC-like ionocytes	si:ch211-287c22.1
phldb1a	8.28239e-10	6.36123	0.077	0	1.85186e-05	NCC-like ionocytes	phldb1a
pkn3	8.28239e-10	6.36123	0.077	0	1.85186e-05	NCC-like ionocytes	pkn3
ckma	8.28239e-10	6.54202	0.077	0	1.85186e-05	NCC-like ionocytes	ckma
si:ch211-284e13.14	8.28239e-10	5.93663	0.077	0	1.85186e-05	NCC-like ionocytes	si:ch211-284e13.14
BX950187.1	8.28239e-10	6.2039	0.077	0	1.85186e-05	NCC-like ionocytes	BX950187.1
pmpca	8.28239e-10	5.93663	0.077	0	1.85186e-05	NCC-like ionocytes	pmpca
KIF1C	8.28239e-10	6.47478	0.077	0	1.85186e-05	NCC-like ionocytes	KIF1C
fam83fb	8.28239e-10	6.2039	0.077	0	1.85186e-05	NCC-like ionocytes	fam83fb
ptger1a	8.28239e-10	6.35823	0.077	0	1.85186e-05	NCC-like ionocytes	ptger1a
pglyrp2	8.28239e-10	5.93663	0.077	0	1.85186e-05	NCC-like ionocytes	pglyrp2
atad5b	8.28239e-10	5.93663	0.077	0	1.85186e-05	NCC-like ionocytes	atad5b
hdac7b	8.28239e-10	6.2039	0.077	0	1.85186e-05	NCC-like ionocytes	hdac7b
BX927362.1	8.28239e-10	5.93663	0.077	0	1.85186e-05	NCC-like ionocytes	BX927362.1
eevs	8.28239e-10	6.54202	0.077	0	1.85186e-05	NCC-like ionocytes	eevs
inka1b	8.28239e-10	6.47255	0.077	0	1.85186e-05	NCC-like ionocytes	inka1b
SPDEF	8.28239e-10	5.93663	0.077	0	1.85186e-05	NCC-like ionocytes	SPDEF
stmn3	8.28239e-10	7.12966	0.077	0	1.85186e-05	NCC-like ionocytes	stmn3
si:dkey-187j14.4	8.28239e-10	6.4002	0.077	0	1.85186e-05	NCC-like ionocytes	si:dkey-187j14.4
si:ch211-217i17.1	8.28239e-10	5.93663	0.077	0	1.85186e-05	NCC-like ionocytes	si:ch211-217i17.1
si:dkey-192d15.1	8.28239e-10	6.47255	0.077	0	1.85186e-05	NCC-like ionocytes	si:dkey-192d15.1
CR318646.1	8.28239e-10	6.35823	0.077	0	1.85186e-05	NCC-like ionocytes	CR318646.1
si:ch73-368j24.11	8.28239e-10	6.47255	0.077	0	1.85186e-05	NCC-like ionocytes	si:ch73-368j24.11
aldh1a3	8.28239e-10	8.61244	0.077	0	1.85186e-05	NCC-like ionocytes	aldh1a3
rasl12	8.28239e-10	5.93663	0.077	0	1.85186e-05	NCC-like ionocytes	rasl12
wrap53	8.28239e-10	6.4002	0.077	0	1.85186e-05	NCC-like ionocytes	wrap53
chrnb1	8.28239e-10	5.93663	0.077	0	1.85186e-05	NCC-like ionocytes	chrnb1
tnfsf10l	8.28239e-10	6.38226	0.077	0	1.85186e-05	NCC-like ionocytes	tnfsf10l
AL954672.1	8.28239e-10	6.35823	0.077	0	1.85186e-05	NCC-like ionocytes	AL954672.1
rxfp3.3a1	8.28239e-10	7.21455	0.077	0	1.85186e-05	NCC-like ionocytes	rxfp3.3a1
abcf2b	8.28239e-10	6.47478	0.077	0	1.85186e-05	NCC-like ionocytes	abcf2b
BX322631.1	8.28239e-10	5.93663	0.077	0	1.85186e-05	NCC-like ionocytes	BX322631.1
cdt1	8.28239e-10	6.97992	0.077	0	1.85186e-05	NCC-like ionocytes	cdt1
nsun6	8.28239e-10	5.93663	0.077	0	1.85186e-05	NCC-like ionocytes	nsun6
irak1	8.28239e-10	5.93663	0.077	0	1.85186e-05	NCC-like ionocytes	irak1
foxd2	8.28239e-10	6.36123	0.077	0	1.85186e-05	NCC-like ionocytes	foxd2
si:ch73-196i15.3	8.28239e-10	5.91133	0.077	0	1.85186e-05	NCC-like ionocytes	si:ch73-196i15.3
si:dkeyp-82a1.3	8.28239e-10	6.35823	0.077	0	1.85186e-05	NCC-like ionocytes	si:dkeyp-82a1.3
TMEM132C	8.28239e-10	6.47478	0.077	0	1.85186e-05	NCC-like ionocytes	TMEM132C
fmodb	8.28239e-10	5.93663	0.077	0	1.85186e-05	NCC-like ionocytes	fmodb
mhc1lba	8.28239e-10	6.47478	0.077	0	1.85186e-05	NCC-like ionocytes	mhc1lba
sult1st3	8.28239e-10	6.2039	0.077	0	1.85186e-05	NCC-like ionocytes	sult1st3
stc1	8.28239e-10	6.38226	0.077	0	1.85186e-05	NCC-like ionocytes	stc1
chdh	8.28239e-10	6.92025	0.077	0	1.85186e-05	NCC-like ionocytes	chdh
hoxd9a	8.28239e-10	6.4002	0.077	0	1.85186e-05	NCC-like ionocytes	hoxd9a
hnmt	8.28239e-10	6.4002	0.077	0	1.85186e-05	NCC-like ionocytes	hnmt
kbtbd7	8.28239e-10	6.2039	0.077	0	1.85186e-05	NCC-like ionocytes	kbtbd7
hecw2a	8.28239e-10	6.47478	0.077	0	1.85186e-05	NCC-like ionocytes	hecw2a
abi3bpa	8.28239e-10	6.35823	0.077	0	1.85186e-05	NCC-like ionocytes	abi3bpa
gzm3.3	8.28239e-10	7.41718	0.077	0	1.85186e-05	NCC-like ionocytes	gzm3.3
ikzf2	8.28239e-10	6.2039	0.077	0	1.85186e-05	NCC-like ionocytes	ikzf2
vil1	8.28239e-10	7.41297	0.077	0	1.85186e-05	NCC-like ionocytes	vil1
trpm2*1	8.28239e-10	6.47478	0.077	0	1.85186e-05	NCC-like ionocytes	trpm2*1
fancb	8.28239e-10	6.35823	0.077	0	1.85186e-05	NCC-like ionocytes	fancb
CABZ01064670.1	8.28239e-10	6.54202	0.077	0	1.85186e-05	NCC-like ionocytes	CABZ01064670.1
sftpba	8.28239e-10	6.47478	0.077	0	1.85186e-05	NCC-like ionocytes	sftpba
pstpip2	8.28239e-10	6.35823	0.077	0	1.85186e-05	NCC-like ionocytes	pstpip2
sytl2a	8.28239e-10	5.91133	0.077	0	1.85186e-05	NCC-like ionocytes	sytl2a
BX000451.1	8.28239e-10	6.47478	0.077	0	1.85186e-05	NCC-like ionocytes	BX000451.1
kcnj19b	8.28239e-10	6.47478	0.077	0	1.85186e-05	NCC-like ionocytes	kcnj19b
kif20bb	8.28239e-10	6.36123	0.077	0	1.85186e-05	NCC-like ionocytes	kif20bb
si:dkey-239b22.1	8.28239e-10	5.93663	0.077	0	1.85186e-05	NCC-like ionocytes	si:dkey-239b22.1
si:ch211-182p11.1*1	8.28239e-10	6.4035	0.077	0	1.85186e-05	NCC-like ionocytes	si:ch211-182p11.1*1
si:ch211-226h7.3	8.28239e-10	6.54202	0.077	0	1.85186e-05	NCC-like ionocytes	si:ch211-226h7.3
prkn	8.28239e-10	6.2039	0.077	0	1.85186e-05	NCC-like ionocytes	prkn
si:ch211-250c4.5	8.28239e-10	6.35823	0.077	0	1.85186e-05	NCC-like ionocytes	si:ch211-250c4.5
zgc:123321	8.28239e-10	6.77591	0.077	0	1.85186e-05	NCC-like ionocytes	zgc:123321
antxr1d	8.28239e-10	6.2039	0.077	0	1.85186e-05	NCC-like ionocytes	antxr1d
si:ch211-67f13.8	8.28239e-10	6.47255	0.077	0	1.85186e-05	NCC-like ionocytes	si:ch211-67f13.8
zgc:171482	8.28239e-10	6.47478	0.077	0	1.85186e-05	NCC-like ionocytes	zgc:171482
gabra4	8.28239e-10	6.2039	0.077	0	1.85186e-05	NCC-like ionocytes	gabra4
zic6	8.28239e-10	5.93663	0.077	0	1.85186e-05	NCC-like ionocytes	zic6
lcp2b	8.28239e-10	5.91133	0.077	0	1.85186e-05	NCC-like ionocytes	lcp2b
srpx2	8.28239e-10	5.91133	0.077	0	1.85186e-05	NCC-like ionocytes	srpx2
znf1011	8.28239e-10	5.93663	0.077	0	1.85186e-05	NCC-like ionocytes	znf1011
gpr184	8.28239e-10	6.47478	0.077	0	1.85186e-05	NCC-like ionocytes	gpr184
adamts15b*1	8.28239e-10	6.4002	0.077	0	1.85186e-05	NCC-like ionocytes	adamts15b*1
si:dkey-118k5.3	8.28239e-10	6.92025	0.077	0	1.85186e-05	NCC-like ionocytes	si:dkey-118k5.3
lgals9l1	8.28239e-10	7.01243	0.077	0	1.85186e-05	NCC-like ionocytes	lgals9l1
si:dkey-42l23.2	8.28239e-10	6.35823	0.077	0	1.85186e-05	NCC-like ionocytes	si:dkey-42l23.2
CR388129.1	8.28239e-10	6.2039	0.077	0	1.85186e-05	NCC-like ionocytes	CR388129.1
nlrc8*1	8.28239e-10	6.2039	0.077	0	1.85186e-05	NCC-like ionocytes	nlrc8*1
cnih4	8.28239e-10	6.2039	0.077	0	1.85186e-05	NCC-like ionocytes	cnih4
entpd3	8.28239e-10	6.47478	0.077	0	1.85186e-05	NCC-like ionocytes	entpd3
dscc1	8.28239e-10	5.93663	0.077	0	1.85186e-05	NCC-like ionocytes	dscc1
ptprub	8.28239e-10	6.4035	0.077	0	1.85186e-05	NCC-like ionocytes	ptprub
zbtb42	8.28239e-10	5.93663	0.077	0	1.85186e-05	NCC-like ionocytes	zbtb42
si:ch211-278p9.1	8.28239e-10	6.77591	0.077	0	1.85186e-05	NCC-like ionocytes	si:ch211-278p9.1
htr1d	8.28239e-10	6.47478	0.077	0	1.85186e-05	NCC-like ionocytes	htr1d
alk	8.28239e-10	6.97992	0.077	0	1.85186e-05	NCC-like ionocytes	alk
SNORD15*2	8.28239e-10	5.91133	0.077	0	1.85186e-05	NCC-like ionocytes	SNORD15*2
chtf8	8.28239e-10	6.35823	0.077	0	1.85186e-05	NCC-like ionocytes	chtf8
gins2	8.28239e-10	6.97992	0.077	0	1.85186e-05	NCC-like ionocytes	gins2
sb:cb81	8.28239e-10	6.35823	0.077	0	1.85186e-05	NCC-like ionocytes	sb:cb81
zgc:173581	8.28239e-10	6.38226	0.077	0	1.85186e-05	NCC-like ionocytes	zgc:173581
urgcp	8.28239e-10	6.2039	0.077	0	1.85186e-05	NCC-like ionocytes	urgcp
hoxa11a	8.28239e-10	6.35823	0.077	0	1.85186e-05	NCC-like ionocytes	hoxa11a
necab1	8.28239e-10	5.93663	0.077	0	1.85186e-05	NCC-like ionocytes	necab1
si:dkey-284p5.3	8.28239e-10	6.54202	0.077	0	1.85186e-05	NCC-like ionocytes	si:dkey-284p5.3
zgc:100997	8.28239e-10	6.54202	0.077	0	1.85186e-05	NCC-like ionocytes	zgc:100997
nek2	8.28239e-10	6.47255	0.077	0	1.85186e-05	NCC-like ionocytes	nek2
cyp2n13	8.28239e-10	6.47478	0.077	0	1.85186e-05	NCC-like ionocytes	cyp2n13
trdn	8.28239e-10	6.2039	0.077	0	1.85186e-05	NCC-like ionocytes	trdn
si:ch211-199i15.5	8.28239e-10	6.2039	0.077	0	1.85186e-05	NCC-like ionocytes	si:ch211-199i15.5
fabp7b	8.28239e-10	6.92025	0.077	0	1.85186e-05	NCC-like ionocytes	fabp7b
esrrgb	8.28239e-10	5.93663	0.077	0	1.85186e-05	NCC-like ionocytes	esrrgb
si:ch73-21k16.5	8.28239e-10	5.93663	0.077	0	1.85186e-05	NCC-like ionocytes	si:ch73-21k16.5
tcte1	8.28239e-10	5.91133	0.077	0	1.85186e-05	NCC-like ionocytes	tcte1
qpctlb	8.28239e-10	6.38331	0.077	0	1.85186e-05	NCC-like ionocytes	qpctlb
neu3.2	8.28239e-10	7.41718	0.077	0	1.85186e-05	NCC-like ionocytes	neu3.2
zgc:194629	8.28239e-10	6.47478	0.077	0	1.85186e-05	NCC-like ionocytes	zgc:194629
si:dkey-71d15.2	8.28239e-10	6.4002	0.077	0	1.85186e-05	NCC-like ionocytes	si:dkey-71d15.2
limk1b	8.28239e-10	6.92025	0.077	0	1.85186e-05	NCC-like ionocytes	limk1b
znf1184	8.28239e-10	6.35823	0.077	0	1.85186e-05	NCC-like ionocytes	znf1184
znf1164	8.28239e-10	6.47255	0.077	0	1.85186e-05	NCC-like ionocytes	znf1164
si:dkey-20i20.11	8.28239e-10	6.4002	0.077	0	1.85186e-05	NCC-like ionocytes	si:dkey-20i20.11
si:rp71-36a1.5	8.28239e-10	5.93663	0.077	0	1.85186e-05	NCC-like ionocytes	si:rp71-36a1.5
gcga	8.28239e-10	6.4035	0.077	0	1.85186e-05	NCC-like ionocytes	gcga
adcy9	8.28239e-10	6.36123	0.077	0	1.85186e-05	NCC-like ionocytes	adcy9
col8a1b	8.28239e-10	6.47478	0.077	0	1.85186e-05	NCC-like ionocytes	col8a1b
rubcn	8.28239e-10	6.4002	0.077	0	1.85186e-05	NCC-like ionocytes	rubcn
si:dkey-37m8.11	8.28239e-10	5.91133	0.077	0	1.85186e-05	NCC-like ionocytes	si:dkey-37m8.11
AL954145.2	8.28239e-10	7.41718	0.077	0	1.85186e-05	NCC-like ionocytes	AL954145.2
fbxo30b	8.28239e-10	6.47255	0.077	0	1.85186e-05	NCC-like ionocytes	fbxo30b
ftr58	8.28239e-10	6.38226	0.077	0	1.85186e-05	NCC-like ionocytes	ftr58
plekhn1	8.28239e-10	5.93663	0.077	0	1.85186e-05	NCC-like ionocytes	plekhn1
BX539336.1	8.28239e-10	6.47255	0.077	0	1.85186e-05	NCC-like ionocytes	BX539336.1
hoxc10a	8.28239e-10	6.47478	0.077	0	1.85186e-05	NCC-like ionocytes	hoxc10a
CR762407.2	8.28239e-10	6.36673	0.077	0	1.85186e-05	NCC-like ionocytes	CR762407.2
tor1l3	8.28239e-10	6.35823	0.077	0	1.85186e-05	NCC-like ionocytes	tor1l3
reps2	8.28239e-10	5.93663	0.077	0	1.85186e-05	NCC-like ionocytes	reps2
ctnnd2a	8.28239e-10	7.12966	0.077	0	1.85186e-05	NCC-like ionocytes	ctnnd2a
aglb	8.28239e-10	6.4002	0.077	0	1.85186e-05	NCC-like ionocytes	aglb
acp5b	8.28239e-10	6.2039	0.077	0	1.85186e-05	NCC-like ionocytes	acp5b
tmem241	8.28239e-10	6.2039	0.077	0	1.85186e-05	NCC-like ionocytes	tmem241
smyhc2	8.28239e-10	6.2039	0.077	0	1.85186e-05	NCC-like ionocytes	smyhc2
slc25a22a	8.28239e-10	6.4002	0.077	0	1.85186e-05	NCC-like ionocytes	slc25a22a
pgghg	8.28239e-10	5.91133	0.077	0	1.85186e-05	NCC-like ionocytes	pgghg
myo5c	8.28239e-10	6.75565	0.077	0	1.85186e-05	NCC-like ionocytes	myo5c
cdkn1cb	8.28239e-10	6.97992	0.077	0	1.85186e-05	NCC-like ionocytes	cdkn1cb
elmo3	8.28239e-10	5.93663	0.077	0	1.85186e-05	NCC-like ionocytes	elmo3
si:dkeyp-93a5.2	8.28239e-10	6.35823	0.077	0	1.85186e-05	NCC-like ionocytes	si:dkeyp-93a5.2
tmem168b	8.28239e-10	6.4002	0.077	0	1.85186e-05	NCC-like ionocytes	tmem168b
ticrr	8.28239e-10	7.12682	0.077	0	1.85186e-05	NCC-like ionocytes	ticrr
chst6	8.28239e-10	6.4035	0.077	0	1.85186e-05	NCC-like ionocytes	chst6
mafb	8.28239e-10	5.93663	0.077	0	1.85186e-05	NCC-like ionocytes	mafb
CU182823.1	8.28239e-10	6.36123	0.077	0	1.85186e-05	NCC-like ionocytes	CU182823.1
CABZ01025311.1	8.28239e-10	5.93663	0.077	0	1.85186e-05	NCC-like ionocytes	CABZ01025311.1
SPHK1	8.28239e-10	6.38331	0.077	0	1.85186e-05	NCC-like ionocytes	SPHK1
clcn2b	8.28239e-10	5.93663	0.077	0	1.85186e-05	NCC-like ionocytes	clcn2b
CABZ01074304.1	8.28239e-10	6.4002	0.077	0	1.85186e-05	NCC-like ionocytes	CABZ01074304.1
epdl1	8.35198e-10	2.88924	0.769	0.167	1.86742e-05	NCC-like ionocytes	epdl1
mccc2	9.14417e-10	1.77724	0.538	0.063	2.04454e-05	NCC-like ionocytes	mccc2
zgc:153284	9.44532e-10	2.51378	0.692	0.112	2.11188e-05	NCC-like ionocytes	zgc:153284
pck2	9.97035e-10	2.29936	0.385	0.033	2.22927e-05	NCC-like ionocytes	pck2
syngr2a	1.06901e-09	2.33633	0.385	0.033	2.3902e-05	NCC-like ionocytes	syngr2a
arhgef12a	1.08107e-09	2.52963	0.308	0.02	2.41717e-05	NCC-like ionocytes	arhgef12a
aldob	1.13796e-09	2.27726	0.923	0.274	2.54436e-05	NCC-like ionocytes	aldob
zgc:101783	1.17057e-09	2.11363	0.462	0.047	2.61727e-05	NCC-like ionocytes	zgc:101783
rbm15b	1.17649e-09	2.13624	0.308	0.02	2.63052e-05	NCC-like ionocytes	rbm15b
serpinb1	1.20696e-09	2.47924	0.846	0.175	2.69865e-05	NCC-like ionocytes	serpinb1
si:ch1073-190k2.1	1.3492e-09	2.36423	1	0.287	3.01668e-05	NCC-like ionocytes	si:ch1073-190k2.1
vamp3	1.45492e-09	1.69227	0.615	0.081	3.25307e-05	NCC-like ionocytes	vamp3
krt17	1.61222e-09	3.34194	1	0.415	3.60477e-05	NCC-like ionocytes	krt17
slc43a1b	1.68036e-09	5.69732	0.154	0.004	3.75712e-05	NCC-like ionocytes	slc43a1b
vasnb	1.68036e-09	5.80019	0.154	0.004	3.75712e-05	NCC-like ionocytes	vasnb
si:dkey-202e17.1	1.68036e-09	5.93422	0.154	0.004	3.75712e-05	NCC-like ionocytes	si:dkey-202e17.1
si:ch211-183d5.2	1.81573e-09	5.52748	0.154	0.004	4.05978e-05	NCC-like ionocytes	si:ch211-183d5.2
cers3a	1.81573e-09	6.00698	0.154	0.004	4.05978e-05	NCC-like ionocytes	cers3a
si:dkey-87o1.2	1.87874e-09	2.54281	0.692	0.116	4.20067e-05	NCC-like ionocytes	si:dkey-87o1.2
zgc:100829	1.91979e-09	2.19594	0.462	0.049	4.29245e-05	NCC-like ionocytes	zgc:100829
magixb	1.96169e-09	5.36566	0.154	0.004	4.38615e-05	NCC-like ionocytes	magixb
btk	1.96169e-09	5.15047	0.154	0.004	4.38615e-05	NCC-like ionocytes	btk
gpr4	1.96169e-09	5.49021	0.154	0.004	4.38615e-05	NCC-like ionocytes	gpr4
trim35-20	1.96169e-09	5.20361	0.154	0.004	4.38615e-05	NCC-like ionocytes	trim35-20
si:zfos-905g2.1	1.96169e-09	4.07131	0.154	0.004	4.38615e-05	NCC-like ionocytes	si:zfos-905g2.1
CABZ01080371.3	1.96169e-09	5.22929	0.154	0.004	4.38615e-05	NCC-like ionocytes	CABZ01080371.3
hopx	2.10559e-09	2.39845	0.692	0.11	4.70789e-05	NCC-like ionocytes	hopx
gna12a	2.11907e-09	5.18389	0.154	0.004	4.73803e-05	NCC-like ionocytes	gna12a
tmprss13b	2.11907e-09	5.06824	0.154	0.004	4.73803e-05	NCC-like ionocytes	tmprss13b
tent5c	2.11907e-09	5.05855	0.154	0.004	4.73803e-05	NCC-like ionocytes	tent5c
cpeb3	2.11907e-09	4.53414	0.154	0.004	4.73803e-05	NCC-like ionocytes	cpeb3
sdr42e1	2.11907e-09	3.42437	0.154	0.004	4.73803e-05	NCC-like ionocytes	sdr42e1
snx10a	2.11907e-09	4.92006	0.154	0.004	4.73803e-05	NCC-like ionocytes	snx10a
uhrf1	2.11907e-09	4.55328	0.154	0.004	4.73803e-05	NCC-like ionocytes	uhrf1
stil	2.11907e-09	4.32133	0.154	0.004	4.73803e-05	NCC-like ionocytes	stil
si:ch211-93g23.2	2.28872e-09	3.64643	0.154	0.004	5.11735e-05	NCC-like ionocytes	si:ch211-93g23.2
si:dkeyp-13a3.10	2.28872e-09	3.32964	0.154	0.004	5.11735e-05	NCC-like ionocytes	si:dkeyp-13a3.10
CT027759.1	2.28872e-09	3.32214	0.154	0.004	5.11735e-05	NCC-like ionocytes	CT027759.1
cdca5	2.28872e-09	3.87605	0.154	0.004	5.11735e-05	NCC-like ionocytes	cdca5
atp10a	2.28872e-09	4.39466	0.154	0.004	5.11735e-05	NCC-like ionocytes	atp10a
casp7	2.28872e-09	4.07937	0.154	0.004	5.11735e-05	NCC-like ionocytes	casp7
BX571884.1	2.28872e-09	4.73897	0.154	0.004	5.11735e-05	NCC-like ionocytes	BX571884.1
chrna5	2.28872e-09	4.56794	0.154	0.004	5.11735e-05	NCC-like ionocytes	chrna5
rasl11b	2.28872e-09	2.09092	0.154	0.004	5.11735e-05	NCC-like ionocytes	rasl11b
bhlhe22	2.28872e-09	3.31309	0.154	0.004	5.11735e-05	NCC-like ionocytes	bhlhe22
CABZ01084382.1	2.28872e-09	2.52819	0.154	0.004	5.11735e-05	NCC-like ionocytes	CABZ01084382.1
ldhbb	2.29519e-09	2.09048	0.385	0.035	5.13181e-05	NCC-like ionocytes	ldhbb
pigbos1	2.84962e-09	1.50366	0.769	0.126	6.37146e-05	NCC-like ionocytes	pigbos1
inppl1a	2.87345e-09	3.30999	0.308	0.022	6.42474e-05	NCC-like ionocytes	inppl1a
eps8l1a	2.99542e-09	2.25394	0.385	0.035	6.69746e-05	NCC-like ionocytes	eps8l1a
atp6ap1b	2.99542e-09	2.10173	0.385	0.035	6.69746e-05	NCC-like ionocytes	atp6ap1b
eps8l1b	3.31683e-09	2.51057	0.462	0.051	7.41609e-05	NCC-like ionocytes	eps8l1b
il15	3.41961e-09	1.97787	0.385	0.035	7.64591e-05	NCC-like ionocytes	il15
cishb	3.5066e-09	3.08913	0.308	0.022	7.84041e-05	NCC-like ionocytes	cishb
kremen1	3.57558e-09	4.1806	0.231	0.012	7.99463e-05	NCC-like ionocytes	kremen1
notch2	3.79623e-09	2.9235	0.308	0.022	8.48799e-05	NCC-like ionocytes	notch2
si:dkey-92i17.2	3.79623e-09	2.59231	0.308	0.022	8.48799e-05	NCC-like ionocytes	si:dkey-92i17.2
fam210b	3.95222e-09	1.87845	0.538	0.067	8.83677e-05	NCC-like ionocytes	fam210b
krt4	4.15743e-09	3.43157	1	0.648	9.29559e-05	NCC-like ionocytes	krt4
sh3gl1a	4.27479e-09	2.75442	0.308	0.022	9.55801e-05	NCC-like ionocytes	sh3gl1a
si:ch211-195b11.3	4.28453e-09	2.76073	0.923	0.299	9.57977e-05	NCC-like ionocytes	si:ch211-195b11.3
lgals9l3	4.38141e-09	4.07835	0.231	0.012	9.7964e-05	NCC-like ionocytes	lgals9l3
bcl9	4.44699e-09	2.67198	0.308	0.022	9.94303e-05	NCC-like ionocytes	bcl9
acss2	4.50244e-09	1.69309	0.538	0.069	0.00010067	NCC-like ionocytes	acss2
asph	4.64109e-09	1.61727	0.462	0.051	0.00010377	NCC-like ionocytes	asph
gcnt4a	4.84807e-09	3.59738	0.231	0.012	0.000108398	NCC-like ionocytes	gcnt4a
zgc:123010	4.84807e-09	4.20365	0.231	0.012	0.000108398	NCC-like ionocytes	zgc:123010
tmem263	4.84807e-09	3.80121	0.231	0.012	0.000108398	NCC-like ionocytes	tmem263
ldlrap1a	4.84807e-09	3.80964	0.231	0.012	0.000108398	NCC-like ionocytes	ldlrap1a
FP102170.1	5.09919e-09	3.61088	0.231	0.012	0.000114013	NCC-like ionocytes	FP102170.1
junba	5.36295e-09	3.5501	0.231	0.012	0.00011991	NCC-like ionocytes	junba
cmtm6	5.56391e-09	1.52807	0.692	0.106	0.000124403	NCC-like ionocytes	cmtm6
rgs2	5.63996e-09	3.25172	0.231	0.012	0.000126104	NCC-like ionocytes	rgs2
arhgef18a	6.23637e-09	2.8693	0.231	0.012	0.000139439	NCC-like ionocytes	arhgef18a
mafbb	6.55715e-09	3.12727	0.231	0.012	0.000146611	NCC-like ionocytes	mafbb
si:dkeyp-2e4.3	6.89395e-09	2.96148	0.231	0.012	0.000154142	NCC-like ionocytes	si:dkeyp-2e4.3
mtx1b	6.89395e-09	2.52865	0.231	0.012	0.000154142	NCC-like ionocytes	mtx1b
slc38a5b	7.32589e-09	2.0257	0.538	0.069	0.0001638	NCC-like ionocytes	slc38a5b
TMEM19	7.87646e-09	1.30864	0.538	0.069	0.00017611	NCC-like ionocytes	TMEM19
si:ch73-31d8.2	9.02698e-09	2.64738	0.615	0.1	0.000201834	NCC-like ionocytes	si:ch73-31d8.2
si:ch211-39k3.2	9.83739e-09	2.46361	0.769	0.171	0.000219954	NCC-like ionocytes	si:ch211-39k3.2
fabp3	1.09714e-08	2.23155	0.923	0.268	0.000245309	NCC-like ionocytes	fabp3
selenoj	1.22907e-08	1.93217	0.692	0.116	0.000274808	NCC-like ionocytes	selenoj
gnmt	1.22968e-08	3.15279	0.308	0.024	0.000274945	NCC-like ionocytes	gnmt
si:dkey-33i11.4	1.32568e-08	3.06124	1	0.785	0.000296408	NCC-like ionocytes	si:dkey-33i11.4
pik3c2b	1.34463e-08	2.78666	0.385	0.039	0.000300646	NCC-like ionocytes	pik3c2b
2002-09-01	1.37462e-08	2.39847	0.308	0.024	0.000307351	NCC-like ionocytes	2002-09-01
sptbn2	1.5939e-08	2.75872	0.308	0.024	0.000356381	NCC-like ionocytes	sptbn2
adgrf6	1.5939e-08	2.35758	0.308	0.024	0.000356381	NCC-like ionocytes	adgrf6
smpd2b	1.65382e-08	2.56838	0.308	0.024	0.000369779	NCC-like ionocytes	smpd2b
decr1	1.71529e-08	2.41357	0.385	0.039	0.000383522	NCC-like ionocytes	decr1
slc25a35	1.71593e-08	2.3782	0.308	0.024	0.000383665	NCC-like ionocytes	slc25a35
egln2	1.7803e-08	1.79552	0.308	0.024	0.000398057	NCC-like ionocytes	egln2
selenop	1.92171e-08	1.67286	0.538	0.073	0.000429676	NCC-like ionocytes	selenop
pigh	1.99548e-08	2.34407	0.385	0.039	0.00044617	NCC-like ionocytes	pigh
ubald1b	2.06203e-08	2.68673	0.308	0.024	0.00046105	NCC-like ionocytes	ubald1b
igf2r	2.06203e-08	1.58716	0.308	0.024	0.00046105	NCC-like ionocytes	igf2r
gadd45ba	2.14028e-08	1.951	0.769	0.146	0.000478545	NCC-like ionocytes	gadd45ba
si:ch73-91k6.2	2.51605e-08	1.66182	0.538	0.075	0.000562563	NCC-like ionocytes	si:ch73-91k6.2
oclnb	2.84899e-08	2.04236	0.692	0.128	0.000637006	NCC-like ionocytes	oclnb
ezrb	3.00913e-08	1.79998	0.769	0.148	0.000672811	NCC-like ionocytes	ezrb
tuft1a	3.59533e-08	2.62753	0.385	0.041	0.00080388	NCC-like ionocytes	tuft1a
tcf7l1b	3.59562e-08	3.51204	0.231	0.014	0.000803945	NCC-like ionocytes	tcf7l1b
sdhaf2	3.68675e-08	1.6434	0.538	0.075	0.00082432	NCC-like ionocytes	sdhaf2
mfn1b	3.92289e-08	2.52322	0.385	0.041	0.000877118	NCC-like ionocytes	mfn1b
hgd	3.93633e-08	2.93417	0.231	0.014	0.000880125	NCC-like ionocytes	hgd
si:dkey-172j4.3	4.11823e-08	3.26884	0.231	0.014	0.000920795	NCC-like ionocytes	si:dkey-172j4.3
eef1da	4.1535e-08	2.5623	0.923	0.323	0.00092868	NCC-like ionocytes	eef1da
si:zfos-943e10.1	4.15714e-08	1.74255	0.385	0.041	0.000929495	NCC-like ionocytes	si:zfos-943e10.1
cish	4.28574e-08	2.4232	0.308	0.026	0.000958249	NCC-like ionocytes	cish
si:ch211-219a4.3	4.50679e-08	2.66809	0.231	0.014	0.00100767	NCC-like ionocytes	si:ch211-219a4.3
rbbp8l	4.50679e-08	3.02227	0.231	0.014	0.00100767	NCC-like ionocytes	rbbp8l
enosf1	4.53204e-08	1.94424	0.538	0.077	0.00101332	NCC-like ionocytes	enosf1
auh	4.53414e-08	1.9299	0.385	0.041	0.00101379	NCC-like ionocytes	auh
sat1b	4.59453e-08	2.66304	0.308	0.026	0.00102729	NCC-like ionocytes	sat1b
CABZ01005379.1	4.71417e-08	2.91653	0.231	0.014	0.00105404	NCC-like ionocytes	CABZ01005379.1
rbm48	4.92484e-08	2.60686	0.308	0.026	0.00110114	NCC-like ionocytes	rbm48
zgc:101663	4.92484e-08	2.44322	0.308	0.026	0.00110114	NCC-like ionocytes	zgc:101663
slc26a1	4.93078e-08	3.22069	0.231	0.014	0.00110247	NCC-like ionocytes	slc26a1
cln3	5.09851e-08	2.78085	0.308	0.026	0.00113998	NCC-like ionocytes	cln3
atp1a1a.5	5.15704e-08	2.196	0.231	0.014	0.00115306	NCC-like ionocytes	atp1a1a.5
sptbn5	5.15704e-08	2.69754	0.231	0.014	0.00115306	NCC-like ionocytes	sptbn5
tagln3b	5.15704e-08	2.74447	0.231	0.014	0.00115306	NCC-like ionocytes	tagln3b
ache	5.39334e-08	2.44231	0.231	0.014	0.0012059	NCC-like ionocytes	ache
ctso	5.39334e-08	2.15695	0.231	0.014	0.0012059	NCC-like ionocytes	ctso
hdlbpa	5.43076e-08	2.27029	0.923	0.276	0.00121426	NCC-like ionocytes	hdlbpa
perp	6.17885e-08	1.92267	0.769	0.161	0.00138153	NCC-like ionocytes	perp
riok1	6.7186e-08	1.89879	0.308	0.026	0.00150221	NCC-like ionocytes	riok1
ctnnd1	6.84247e-08	1.30179	0.769	0.144	0.00152991	NCC-like ionocytes	ctnnd1
hnrnpa0l*1	6.95322e-08	1.96087	0.308	0.026	0.00155467	NCC-like ionocytes	hnrnpa0l*1
kdm2ab	7.38327e-08	1.70596	0.385	0.041	0.00165083	NCC-like ionocytes	kdm2ab
oclna	8.51271e-08	1.34607	0.769	0.148	0.00190336	NCC-like ionocytes	oclna
ttc9c	8.90476e-08	2.23328	0.385	0.043	0.00199102	NCC-like ionocytes	ttc9c
zgc:112038	9.63671e-08	5.17548	0.154	0.006	0.00215467	NCC-like ionocytes	zgc:112038
zc3h12a	1.02511e-07	5.52082	0.154	0.006	0.00229204	NCC-like ionocytes	zc3h12a
irf1b	1.02511e-07	5.11819	0.154	0.006	0.00229204	NCC-like ionocytes	irf1b
si:dkey-262k9.2	1.03535e-07	2.11819	0.462	0.061	0.00231494	NCC-like ionocytes	si:dkey-262k9.2
psmb10	1.05149e-07	2.27254	0.385	0.043	0.00235103	NCC-like ionocytes	psmb10
il13ra1	1.15955e-07	4.95477	0.154	0.006	0.00259265	NCC-like ionocytes	il13ra1
mcm2	1.15955e-07	5.7011	0.154	0.006	0.00259265	NCC-like ionocytes	mcm2
ubald2	1.23303e-07	3.19894	0.154	0.006	0.00275692	NCC-like ionocytes	ubald2
rhobtb4	1.23303e-07	4.45358	0.154	0.006	0.00275692	NCC-like ionocytes	rhobtb4
si:dkeyp-67a8.4	1.23303e-07	4.62216	0.154	0.006	0.00275692	NCC-like ionocytes	si:dkeyp-67a8.4
admb	1.23303e-07	3.93028	0.154	0.006	0.00275692	NCC-like ionocytes	admb
dnajc21	1.23303e-07	4.36125	0.154	0.006	0.00275692	NCC-like ionocytes	dnajc21
ftr14	1.31099e-07	4.29432	0.154	0.006	0.00293125	NCC-like ionocytes	ftr14
ccser1	1.31099e-07	3.93322	0.154	0.006	0.00293125	NCC-like ionocytes	ccser1
vwa8	1.31099e-07	3.85206	0.154	0.006	0.00293125	NCC-like ionocytes	vwa8
dock1	1.31099e-07	3.71546	0.154	0.006	0.00293125	NCC-like ionocytes	dock1
si:dkey-112e7.2	1.33583e-07	1.86383	0.923	0.246	0.00298678	NCC-like ionocytes	si:dkey-112e7.2
fbxo25	1.35389e-07	1.25409	0.615	0.1	0.00302716	NCC-like ionocytes	fbxo25
rundc3aa	1.39372e-07	3.36877	0.154	0.006	0.00311621	NCC-like ionocytes	rundc3aa
ms4a17a.5	1.39372e-07	2.69495	0.154	0.006	0.00311621	NCC-like ionocytes	ms4a17a.5
plekhg4	1.39372e-07	2.5129	0.154	0.006	0.00311621	NCC-like ionocytes	plekhg4
CR933734.2	1.39372e-07	3.21122	0.154	0.006	0.00311621	NCC-like ionocytes	CR933734.2
rest	1.39372e-07	3.85526	0.154	0.006	0.00311621	NCC-like ionocytes	rest
tuft1b	1.39372e-07	3.6901	0.154	0.006	0.00311621	NCC-like ionocytes	tuft1b
znf1156	1.39372e-07	3.80394	0.154	0.006	0.00311621	NCC-like ionocytes	znf1156
ppil1	1.47903e-07	2.07938	1	0.498	0.00330697	NCC-like ionocytes	ppil1
bmpr1aa	1.48273e-07	2.50533	0.308	0.028	0.00331524	NCC-like ionocytes	bmpr1aa
hmgb3b	1.54221e-07	1.41869	0.538	0.081	0.00344822	NCC-like ionocytes	hmgb3b
pelp1	1.63468e-07	2.30463	0.308	0.028	0.00365498	NCC-like ionocytes	pelp1
rab11bb	1.6886e-07	2.3633	0.308	0.028	0.00377553	NCC-like ionocytes	rab11bb
med6	1.73743e-07	1.507	0.462	0.061	0.00388471	NCC-like ionocytes	med6
mavs	1.78536e-07	3.93173	0.231	0.016	0.00399189	NCC-like ionocytes	mavs
ZNF335	1.80163e-07	1.93247	0.308	0.028	0.00402827	NCC-like ionocytes	ZNF335
ifngr1	1.82036e-07	1.30377	0.462	0.061	0.00407013	NCC-like ionocytes	ifngr1
dcp1b	1.86026e-07	3.50139	0.231	0.016	0.00415935	NCC-like ionocytes	dcp1b
prkcaa	1.90285e-07	0.992278	0.462	0.063	0.00425457	NCC-like ionocytes	prkcaa
daam1a	1.931e-07	2.41718	0.462	0.065	0.00431753	NCC-like ionocytes	daam1a
mid1ip1a	1.95368e-07	2.14979	0.385	0.045	0.00436823	NCC-like ionocytes	mid1ip1a
s100u	2.02052e-07	2.48375	0.462	0.065	0.00451768	NCC-like ionocytes	s100u
prkcbb	2.10363e-07	3.00861	0.231	0.016	0.0047035	NCC-like ionocytes	prkcbb
niban1a	2.10363e-07	2.76849	0.231	0.016	0.0047035	NCC-like ionocytes	niban1a
ldhd	2.10363e-07	3.46591	0.231	0.016	0.0047035	NCC-like ionocytes	ldhd
cbfb	2.28267e-07	2.16714	0.231	0.016	0.00510383	NCC-like ionocytes	cbfb
zbtb1	2.28267e-07	3.23645	0.231	0.016	0.00510383	NCC-like ionocytes	zbtb1
slc25a5	2.30283e-07	1.46042	1	0.996	0.00514889	NCC-like ionocytes	slc25a5
FQ323156.1	2.35204e-07	1.70359	0.385	0.045	0.00525893	NCC-like ionocytes	FQ323156.1
tfap2c	2.42405e-07	2.76659	0.308	0.03	0.00541993	NCC-like ionocytes	tfap2c
ak1	2.42706e-07	2.09538	0.692	0.154	0.00542666	NCC-like ionocytes	ak1
zgc:110626	2.57913e-07	2.68526	0.231	0.016	0.00576668	NCC-like ionocytes	zgc:110626
itsn2b	2.61999e-07	1.6541	0.462	0.063	0.00585804	NCC-like ionocytes	itsn2b
waslb	2.64801e-07	1.75349	0.462	0.065	0.00592069	NCC-like ionocytes	waslb
amotl2a	2.68597e-07	2.13955	0.231	0.016	0.00600556	NCC-like ionocytes	amotl2a
scml4	2.68597e-07	2.40859	0.231	0.016	0.00600556	NCC-like ionocytes	scml4
ccdc9	2.75501e-07	1.70746	0.385	0.045	0.00615993	NCC-like ionocytes	ccdc9
eif4ebp1	2.79684e-07	1.91599	0.538	0.087	0.00625346	NCC-like ionocytes	eif4ebp1
rab18a	2.8741e-07	1.37458	0.615	0.106	0.0064262	NCC-like ionocytes	rab18a
rabep2	2.91261e-07	2.2553	0.231	0.016	0.00651232	NCC-like ionocytes	rabep2
dimt1l	2.91261e-07	2.49541	0.231	0.016	0.00651232	NCC-like ionocytes	dimt1l
eef1akmt1	2.91261e-07	2.64722	0.231	0.016	0.00651232	NCC-like ionocytes	eef1akmt1
gsk3aa	2.91261e-07	2.59712	0.231	0.016	0.00651232	NCC-like ionocytes	gsk3aa
fkbp3	3.03006e-07	0.859264	0.615	0.102	0.00677492	NCC-like ionocytes	fkbp3
dnpep	3.1758e-07	2.03435	0.462	0.067	0.00710077	NCC-like ionocytes	dnpep
foxp1b	3.20615e-07	2.67921	0.308	0.03	0.00716863	NCC-like ionocytes	foxp1b
ptpn21	3.30679e-07	2.67983	0.308	0.03	0.00739364	NCC-like ionocytes	ptpn21
cryz	3.51728e-07	2.29593	0.308	0.03	0.00786428	NCC-like ionocytes	cryz
amfra	3.75273e-07	2.16195	0.385	0.047	0.00839073	NCC-like ionocytes	amfra
ccdc25	3.87281e-07	0.774723	0.846	0.173	0.00865921	NCC-like ionocytes	ccdc25
arhgap12a	4.10164e-07	2.25251	0.308	0.03	0.00917086	NCC-like ionocytes	arhgap12a
si:ch211-156b7.4	4.4961e-07	2.30875	0.308	0.03	0.0100528	NCC-like ionocytes	si:ch211-156b7.4
tmem106a	4.4961e-07	1.93768	0.308	0.03	0.0100528	NCC-like ionocytes	tmem106a
uck1	4.4961e-07	2.40503	0.308	0.03	0.0100528	NCC-like ionocytes	uck1
gnai2a	4.60095e-07	2.00691	0.385	0.047	0.0102873	NCC-like ionocytes	gnai2a
mpp1	4.60095e-07	1.97445	0.385	0.047	0.0102873	NCC-like ionocytes	mpp1
akr1b1.2	4.6306e-07	1.49844	0.538	0.085	0.0103536	NCC-like ionocytes	akr1b1.2
lima1a	4.63554e-07	2.52388	0.308	0.03	0.0103646	NCC-like ionocytes	lima1a
eif3s6ip	4.68893e-07	1.73249	0.846	0.217	0.010484	NCC-like ionocytes	eif3s6ip
prr13	5.04896e-07	1.77232	0.769	0.171	0.011289	NCC-like ionocytes	prr13
snx9b	5.22562e-07	3.24556	0.308	0.033	0.011684	NCC-like ionocytes	snx9b
CABZ01015815.1	5.23616e-07	1.90859	0.308	0.03	0.0117075	NCC-like ionocytes	CABZ01015815.1
pmaip1	5.23616e-07	2.04562	0.308	0.03	0.0117075	NCC-like ionocytes	pmaip1
rnaseka	5.35303e-07	1.58774	0.692	0.136	0.0119688	NCC-like ionocytes	rnaseka
rplp2	5.63106e-07	1.21132	1	0.894	0.0125905	NCC-like ionocytes	rplp2
immt	5.86851e-07	1.91942	0.538	0.089	0.0131214	NCC-like ionocytes	immt
nutf2l	6.24674e-07	2.07595	0.385	0.049	0.0139671	NCC-like ionocytes	nutf2l
nupr1b	6.43096e-07	2.4301	0.615	0.12	0.014379	NCC-like ionocytes	nupr1b
carm1	6.51056e-07	1.55736	0.462	0.067	0.014557	NCC-like ionocytes	carm1
stat1a	6.77351e-07	1.50169	0.769	0.169	0.0151449	NCC-like ionocytes	stat1a
ubxn6	7.06567e-07	1.79479	0.385	0.049	0.0157981	NCC-like ionocytes	ubxn6
hexb	7.11454e-07	0.782985	0.692	0.128	0.0159074	NCC-like ionocytes	hexb
ccdc58	7.62401e-07	3.07396	0.231	0.018	0.0170465	NCC-like ionocytes	ccdc58
clk4b	7.67184e-07	0.801429	0.538	0.085	0.0171535	NCC-like ionocytes	clk4b
ak2	7.92118e-07	2.05527	0.692	0.165	0.017711	NCC-like ionocytes	ak2
krt91	8.01578e-07	3.38401	1	0.933	0.0179225	NCC-like ionocytes	krt91
smarcd2	8.21636e-07	3.10615	0.231	0.018	0.018371	NCC-like ionocytes	smarcd2
scin	8.21636e-07	2.95026	0.231	0.018	0.018371	NCC-like ionocytes	scin
eci2	8.21636e-07	2.66644	0.231	0.018	0.018371	NCC-like ionocytes	eci2
cbsb	8.47942e-07	1.83324	0.462	0.069	0.0189591	NCC-like ionocytes	cbsb
pef1	8.47942e-07	1.74477	0.462	0.069	0.0189591	NCC-like ionocytes	pef1
dnajc5gb	8.85291e-07	3.1687	0.231	0.018	0.0197942	NCC-like ionocytes	dnajc5gb
mrtfab	9.18874e-07	2.71421	0.231	0.018	0.0205451	NCC-like ionocytes	mrtfab
sytl4	9.18874e-07	2.86365	0.231	0.018	0.0205451	NCC-like ionocytes	sytl4
pno1	9.19619e-07	1.48563	0.692	0.142	0.0205618	NCC-like ionocytes	pno1
myo1cb	9.25933e-07	1.58719	0.538	0.093	0.0207029	NCC-like ionocytes	myo1cb
pdhb	9.34103e-07	1.15692	0.769	0.167	0.0208856	NCC-like ionocytes	pdhb
sh3d21	9.3971e-07	0.823651	0.308	0.033	0.021011	NCC-like ionocytes	sh3d21
sik1	9.43168e-07	1.74674	0.538	0.093	0.0210883	NCC-like ionocytes	sik1
pik3r3a	9.53681e-07	2.22131	0.231	0.018	0.0213234	NCC-like ionocytes	pik3r3a
them6	9.53681e-07	2.35196	0.231	0.018	0.0213234	NCC-like ionocytes	them6
zdhhc8b	9.53681e-07	3.04635	0.231	0.018	0.0213234	NCC-like ionocytes	zdhhc8b
raph1a	9.53681e-07	2.52544	0.231	0.018	0.0213234	NCC-like ionocytes	raph1a
si:ch211-207e14.4	9.53681e-07	2.90914	0.231	0.018	0.0213234	NCC-like ionocytes	si:ch211-207e14.4
RASSF5	9.67371e-07	2.01081	0.308	0.033	0.0216295	NCC-like ionocytes	RASSF5
mylipa	9.76176e-07	1.15743	0.462	0.067	0.0218263	NCC-like ionocytes	mylipa
yap1	9.89757e-07	2.51713	0.231	0.018	0.02213	NCC-like ionocytes	yap1
ctsa	9.95816e-07	2.2019	0.308	0.033	0.0222655	NCC-like ionocytes	ctsa
hibadhb	9.97043e-07	1.00957	0.462	0.067	0.0222929	NCC-like ionocytes	hibadhb
mthfr	1.02714e-06	2.72906	0.231	0.018	0.0229659	NCC-like ionocytes	mthfr
atp6v1e1a	1.03421e-06	1.32129	0.538	0.089	0.0231238	NCC-like ionocytes	atp6v1e1a
DHDH	1.03446e-06	2.34693	0.462	0.075	0.0231296	NCC-like ionocytes	DHDH
tmpob	1.06225e-06	1.111	0.462	0.067	0.0237509	NCC-like ionocytes	tmpob
kdelr3	1.06589e-06	2.95689	0.231	0.018	0.0238322	NCC-like ionocytes	kdelr3
slc9a6b	1.08606e-06	2.02481	0.308	0.033	0.0242833	NCC-like ionocytes	slc9a6b
mapk14b	1.08606e-06	1.76647	0.308	0.033	0.0242833	NCC-like ionocytes	mapk14b
litaf	1.10196e-06	1.46465	0.923	0.23	0.0246387	NCC-like ionocytes	litaf
vps33b	1.10604e-06	2.2283	0.231	0.018	0.0247299	NCC-like ionocytes	vps33b
nsmce2	1.10604e-06	2.5063	0.231	0.018	0.0247299	NCC-like ionocytes	nsmce2
eya2	1.10634e-06	2.12435	0.385	0.051	0.0247367	NCC-like ionocytes	eya2
asah1b	1.11191e-06	1.4791	0.615	0.112	0.0248613	NCC-like ionocytes	asah1b
acads	1.11786e-06	1.89414	0.308	0.033	0.0249942	NCC-like ionocytes	acads
tmem79b	1.13632e-06	1.7415	0.462	0.069	0.025407	NCC-like ionocytes	tmem79b
ponzr5	1.18809e-06	1.36717	0.385	0.051	0.0265645	NCC-like ionocytes	ponzr5
phf23b	1.29074e-06	1.13593	0.308	0.033	0.0288596	NCC-like ionocytes	phf23b
cnot11	1.29074e-06	2.03192	0.308	0.033	0.0288598	NCC-like ionocytes	cnot11
capns1a	1.31246e-06	1.92885	0.615	0.13	0.0293452	NCC-like ionocytes	capns1a
caprin1b	1.33608e-06	1.53684	0.615	0.118	0.0298733	NCC-like ionocytes	caprin1b
znf706	1.41715e-06	1.74303	0.923	0.327	0.0316861	NCC-like ionocytes	znf706
prkab1b	1.46385e-06	1.29461	0.769	0.165	0.0327301	NCC-like ionocytes	prkab1b
si:dkey-33i11.9	1.50469e-06	1.52267	0.385	0.051	0.0336433	NCC-like ionocytes	si:dkey-33i11.9
si:dkey-188i13.11	1.55636e-06	1.01063	0.692	0.132	0.0347987	NCC-like ionocytes	si:dkey-188i13.11
chaf1a	1.61353e-06	4.46223	0.154	0.008	0.0360769	NCC-like ionocytes	chaf1a
ptbp2b	1.69199e-06	1.73757	0.385	0.051	0.0378312	NCC-like ionocytes	ptbp2b
si:dkey-1h24.2	1.69821e-06	4.38269	0.154	0.008	0.0379702	NCC-like ionocytes	si:dkey-1h24.2
ehf	1.69821e-06	5.79813	0.154	0.008	0.0379702	NCC-like ionocytes	ehf
ptdss2	1.73445e-06	2.31502	0.308	0.035	0.0387806	NCC-like ionocytes	ptdss2
dctn1b	1.76854e-06	0.853484	0.538	0.089	0.0395428	NCC-like ionocytes	dctn1b
grk5	1.78714e-06	3.78843	0.154	0.008	0.0399587	NCC-like ionocytes	grk5
minpp1b	1.78714e-06	3.91665	0.154	0.008	0.0399587	NCC-like ionocytes	minpp1b
hells	1.78714e-06	3.94458	0.154	0.008	0.0399587	NCC-like ionocytes	hells
phkg1b	1.78714e-06	4.48603	0.154	0.008	0.0399587	NCC-like ionocytes	phkg1b
si:ch211-160j14.2	1.78714e-06	3.98801	0.154	0.008	0.0399587	NCC-like ionocytes	si:ch211-160j14.2
ubb	1.82528e-06	1.82377	0.769	0.209	0.0408113	NCC-like ionocytes	ubb
ostf1	1.85777e-06	1.42964	0.385	0.051	0.0415379	NCC-like ionocytes	ostf1
zmp:0000000951	1.88055e-06	3.83702	0.154	0.008	0.0420471	NCC-like ionocytes	zmp:0000000951
hcls1	1.97863e-06	3.9112	0.154	0.008	0.0442402	NCC-like ionocytes	hcls1
si:dkey-29p23.1	1.97863e-06	2.73246	0.154	0.008	0.0442402	NCC-like ionocytes	si:dkey-29p23.1
tesca	1.97863e-06	3.57217	0.154	0.008	0.0442402	NCC-like ionocytes	tesca
si:ch211-74f19.2	1.97863e-06	3.30469	0.154	0.008	0.0442402	NCC-like ionocytes	si:ch211-74f19.2
acap3b	1.97863e-06	3.63735	0.154	0.008	0.0442402	NCC-like ionocytes	acap3b
spata20	1.97863e-06	2.94409	0.154	0.008	0.0442402	NCC-like ionocytes	spata20
si:ch73-329n5.6	1.97863e-06	3.92606	0.154	0.008	0.0442402	NCC-like ionocytes	si:ch73-329n5.6
azi2	1.97863e-06	2.3685	0.154	0.008	0.0442402	NCC-like ionocytes	azi2
si:ch211-266g18.6	1.97863e-06	3.77318	0.154	0.008	0.0442402	NCC-like ionocytes	si:ch211-266g18.6
si:ch1073-184j22.1	1.99138e-06	2.43696	0.308	0.035	0.0445253	NCC-like ionocytes	si:ch1073-184j22.1
elmo1	2.04698e-06	1.56016	0.308	0.035	0.0457684	NCC-like ionocytes	elmo1
BX323590.2	2.04939e-06	3.14536	0.231	0.02	0.0458224	NCC-like ionocytes	BX323590.2
hemk1	2.08162e-06	3.34789	0.154	0.008	0.046543	NCC-like ionocytes	hemk1
pdlim5b	2.08162e-06	3.42967	0.154	0.008	0.046543	NCC-like ionocytes	pdlim5b
comtb	2.08162e-06	2.75207	0.154	0.008	0.046543	NCC-like ionocytes	comtb
abraxas2	2.08162e-06	3.51013	0.154	0.008	0.046543	NCC-like ionocytes	abraxas2
fpgs	2.08162e-06	3.53485	0.154	0.008	0.046543	NCC-like ionocytes	fpgs
atpaf2	2.10407e-06	2.32962	0.308	0.035	0.0470449	NCC-like ionocytes	atpaf2
mgst2	2.13235e-06	1.61109	0.462	0.071	0.0476773	NCC-like ionocytes	mgst2
si:ch73-234b20.5	2.16269e-06	1.95918	0.308	0.035	0.0483555	NCC-like ionocytes	si:ch73-234b20.5
stk26	2.16726e-06	1.91563	0.385	0.053	0.0484577	NCC-like ionocytes	stk26
usp8	2.17307e-06	1.34082	0.538	0.093	0.0485876	NCC-like ionocytes	usp8
fmnl1a	2.18975e-06	3.14103	0.154	0.008	0.0489606	NCC-like ionocytes	fmnl1a
anks1b	2.18975e-06	2.95859	0.154	0.008	0.0489606	NCC-like ionocytes	anks1b
FO704758.1	2.18975e-06	2.49584	0.154	0.008	0.0489606	NCC-like ionocytes	FO704758.1
slc35e4	2.18975e-06	2.58485	0.154	0.008	0.0489606	NCC-like ionocytes	slc35e4
etv4	2.18975e-06	3.38772	0.154	0.008	0.0489606	NCC-like ionocytes	etv4
tlx2	2.18975e-06	1.71121	0.154	0.008	0.0489606	NCC-like ionocytes	tlx2
ngef	2.18975e-06	3.27456	0.154	0.008	0.0489606	NCC-like ionocytes	ngef
cyba	2.21728e-06	1.98839	0.385	0.053	0.0495762	NCC-like ionocytes	cyba
aars	2.21883e-06	1.42933	0.615	0.118	0.0496109	NCC-like ionocytes	aars
bap1	2.22287e-06	2.00158	0.308	0.035	0.0497011	NCC-like ionocytes	bap1
taok2a	2.28466e-06	2.05451	0.308	0.035	0.0510827	NCC-like ionocytes	taok2a
proser1	2.32815e-06	1.7665	0.462	0.073	0.0520552	NCC-like ionocytes	proser1
uqcc1	2.4703e-06	1.55055	0.462	0.073	0.0552334	NCC-like ionocytes	uqcc1
nde1	2.60982e-06	2.96677	0.231	0.02	0.0583529	NCC-like ionocytes	nde1
dnajc11a	2.61917e-06	1.29612	0.308	0.035	0.0585621	NCC-like ionocytes	dnajc11a
snap23.1	2.79525e-06	3.02463	0.231	0.02	0.0624989	NCC-like ionocytes	snap23.1
cant1a	2.89001e-06	0.985053	0.538	0.091	0.0646177	NCC-like ionocytes	cant1a
COX7A2	2.90986e-06	2.65865	0.385	0.057	0.0650614	NCC-like ionocytes	COX7A2
clptm1l	2.92015e-06	1.60855	0.308	0.035	0.0652916	NCC-like ionocytes	clptm1l
pawr	2.99328e-06	2.74104	0.231	0.02	0.0669268	NCC-like ionocytes	pawr
cd82b	2.99328e-06	3.22835	0.231	0.02	0.0669268	NCC-like ionocytes	cd82b
rab5b	3.00043e-06	1.91009	0.308	0.035	0.0670865	NCC-like ionocytes	rab5b
ipo7	3.01466e-06	1.4761	0.692	0.154	0.0674047	NCC-like ionocytes	ipo7
bin3	3.05108e-06	1.10055	0.692	0.146	0.068219	NCC-like ionocytes	bin3
med28	3.05218e-06	1.98881	0.385	0.055	0.0682437	NCC-like ionocytes	med28
ugcg	3.09728e-06	2.76053	0.231	0.02	0.0692521	NCC-like ionocytes	ugcg
lipea	3.09728e-06	2.80757	0.231	0.02	0.0692521	NCC-like ionocytes	lipea
hyi	3.19573e-06	2.55516	0.308	0.037	0.0714533	NCC-like ionocytes	hyi
mtmr8	3.20474e-06	2.48798	0.231	0.02	0.0716547	NCC-like ionocytes	mtmr8
sec23ip	3.20474e-06	2.85191	0.231	0.02	0.0716547	NCC-like ionocytes	sec23ip
nthl1	3.31577e-06	2.1615	0.231	0.02	0.0741372	NCC-like ionocytes	nthl1
nt5c2l1	3.31577e-06	1.895	0.231	0.02	0.0741372	NCC-like ionocytes	nt5c2l1
scinlb	3.36907e-06	2.81721	0.308	0.037	0.0753291	NCC-like ionocytes	scinlb
nbr1a	3.37962e-06	1.06935	0.462	0.075	0.0755649	NCC-like ionocytes	nbr1a
oplah	3.43048e-06	2.34583	0.231	0.02	0.0767021	NCC-like ionocytes	oplah
usp38	3.549e-06	1.63319	0.231	0.02	0.079352	NCC-like ionocytes	usp38
snu13a	3.549e-06	2.76118	0.231	0.02	0.079352	NCC-like ionocytes	snu13a
pkp3b	3.549e-06	2.2495	0.231	0.02	0.079352	NCC-like ionocytes	pkp3b
st6gal2a	3.549e-06	2.14116	0.231	0.02	0.079352	NCC-like ionocytes	st6gal2a
cad	3.549e-06	2.66142	0.231	0.02	0.079352	NCC-like ionocytes	cad
si:dkey-217l24.1	3.549e-06	1.72463	0.231	0.02	0.079352	NCC-like ionocytes	si:dkey-217l24.1
hhla2a.1	3.6461e-06	2.32154	0.308	0.037	0.0815231	NCC-like ionocytes	hhla2a.1
pitrm1	3.79791e-06	2.09929	0.231	0.02	0.0849174	NCC-like ionocytes	pitrm1
enc1	3.79791e-06	1.81642	0.231	0.02	0.0849174	NCC-like ionocytes	enc1
sdr16c5b	3.92832e-06	1.52767	0.538	0.1	0.0878333	NCC-like ionocytes	sdr16c5b
tlcd2	3.92856e-06	1.9298	0.231	0.02	0.0878386	NCC-like ionocytes	tlcd2
gorab	3.92856e-06	2.42516	0.231	0.02	0.0878386	NCC-like ionocytes	gorab
capza1a	3.93974e-06	0.752806	0.769	0.169	0.0880887	NCC-like ionocytes	capza1a
fam107b	4.09488e-06	0.836302	0.462	0.075	0.0915574	NCC-like ionocytes	fam107b
ifngr2	4.43767e-06	1.54273	0.385	0.055	0.0992219	NCC-like ionocytes	ifngr2
papss2b	4.49569e-06	1.71986	0.308	0.037	0.100519	NCC-like ionocytes	papss2b
romo1	4.60356e-06	1.44611	1	0.593	0.102931	NCC-like ionocytes	romo1
ccdc84	4.63567e-06	1.27785	0.385	0.055	0.103649	NCC-like ionocytes	ccdc84
ptk2ab	4.63567e-06	1.53159	0.385	0.055	0.103649	NCC-like ionocytes	ptk2ab
isoc2	4.73604e-06	1.64591	0.308	0.037	0.105893	NCC-like ionocytes	isoc2
pdcd4a	5.02569e-06	1.12276	0.692	0.15	0.112369	NCC-like ionocytes	pdcd4a
dnajb6b	5.11976e-06	1.6597	0.308	0.037	0.114473	NCC-like ionocytes	dnajb6b
ndufa9a	5.12997e-06	1.07977	0.846	0.207	0.114701	NCC-like ionocytes	ndufa9a
pxk	5.28174e-06	1.31956	0.385	0.055	0.118095	NCC-like ionocytes	pxk
dnajc17	5.67791e-06	1.70213	0.308	0.037	0.126952	NCC-like ionocytes	dnajc17
esrp1	5.71696e-06	1.87154	0.538	0.11	0.127825	NCC-like ionocytes	esrp1
si:dkey-30j22.1	6.00625e-06	3.62187	0.231	0.022	0.134294	NCC-like ionocytes	si:dkey-30j22.1
pbxip1b	6.02892e-06	2.87461	0.308	0.039	0.134801	NCC-like ionocytes	pbxip1b
wdr37	6.27832e-06	0.94995	0.385	0.055	0.140377	NCC-like ionocytes	wdr37
eif4a1b	6.28855e-06	1.62644	1	0.463	0.140606	NCC-like ionocytes	eif4a1b
GCA	6.34033e-06	1.86259	0.538	0.108	0.141764	NCC-like ionocytes	GCA
ical1	6.45117e-06	1.01333	0.462	0.075	0.144242	NCC-like ionocytes	ical1
znf704	6.50168e-06	2.56882	0.308	0.039	0.145371	NCC-like ionocytes	znf704
gnl3l	6.667e-06	2.14434	0.308	0.039	0.149067	NCC-like ionocytes	gnl3l
tmprss13a	6.82461e-06	3.56354	0.231	0.022	0.152591	NCC-like ionocytes	tmprss13a
zgc:85932	6.82461e-06	2.59391	0.231	0.022	0.152591	NCC-like ionocytes	zgc:85932
actb2	7.08497e-06	1.74803	1	0.862	0.158413	NCC-like ionocytes	actb2
sec14l1*1	7.27277e-06	3.08904	0.231	0.022	0.162612	NCC-like ionocytes	sec14l1*1
ptp4a3b	7.36939e-06	1.93739	0.308	0.039	0.164772	NCC-like ionocytes	ptp4a3b
vta1	7.44766e-06	0.972492	0.692	0.146	0.166522	NCC-like ionocytes	vta1
hadh	7.4585e-06	1.09865	0.692	0.15	0.166765	NCC-like ionocytes	hadh
rbbp9	7.64808e-06	1.26295	0.385	0.057	0.171003	NCC-like ionocytes	rbbp9
lpin2	8.14561e-06	1.43966	0.385	0.057	0.182128	NCC-like ionocytes	lpin2
rpl37	8.25496e-06	3.00476	0.231	0.022	0.184573	NCC-like ionocytes	rpl37
si:ch211-203d1.3	8.25496e-06	1.70983	0.231	0.022	0.184573	NCC-like ionocytes	si:ch211-203d1.3
cast	8.33071e-06	0.884305	0.538	0.102	0.186266	NCC-like ionocytes	cast
CR847566.1	8.42952e-06	0.991691	0.615	0.126	0.188476	NCC-like ionocytes	CR847566.1
si:ch211-212k18.7	8.47307e-06	1.74202	0.385	0.059	0.189449	NCC-like ionocytes	si:ch211-212k18.7
acaa2	8.55712e-06	1.86927	0.308	0.039	0.191329	NCC-like ionocytes	acaa2
PDPR	8.77208e-06	1.93772	0.308	0.039	0.196135	NCC-like ionocytes	PDPR
smim14	8.7924e-06	2.36138	0.231	0.022	0.196589	NCC-like ionocytes	smim14
lpar2a	8.7924e-06	2.24231	0.231	0.022	0.196589	NCC-like ionocytes	lpar2a
cpda	8.85728e-06	1.19202	0.385	0.057	0.19804	NCC-like ionocytes	cpda
si:ch211-210c8.7	8.85728e-06	1.63979	0.385	0.057	0.19804	NCC-like ionocytes	si:ch211-210c8.7
ndrg3a	8.91781e-06	1.51162	0.923	0.459	0.199393	NCC-like ionocytes	ndrg3a
cdc14ab	9.07351e-06	2.67516	0.231	0.022	0.202875	NCC-like ionocytes	cdc14ab
creb1a	9.33762e-06	1.07227	0.538	0.102	0.20878	NCC-like ionocytes	creb1a
g6pc3	9.36319e-06	2.42122	0.231	0.022	0.209351	NCC-like ionocytes	g6pc3
golph3l	9.44832e-06	1.94257	0.308	0.039	0.211255	NCC-like ionocytes	golph3l
camk2b1	9.66169e-06	1.82331	0.231	0.022	0.216026	NCC-like ionocytes	camk2b1
myo9b	9.68461e-06	1.76798	0.308	0.039	0.216538	NCC-like ionocytes	myo9b
eif4a2	9.8023e-06	2.55099	0.308	0.041	0.21917	NCC-like ionocytes	eif4a2
si:dkey-19a16.7	1.02862e-05	1.90422	0.231	0.022	0.229989	NCC-like ionocytes	si:dkey-19a16.7
cd63	1.04028e-05	1.3729	0.846	0.24	0.232597	NCC-like ionocytes	cd63
bzw1a	1.04263e-05	1.46365	0.615	0.132	0.233122	NCC-like ionocytes	bzw1a
zgc:66447	1.06127e-05	1.89752	0.231	0.022	0.23729	NCC-like ionocytes	zgc:66447
hsh2d	1.06127e-05	1.83105	0.231	0.022	0.23729	NCC-like ionocytes	hsh2d
cmc2	1.06398e-05	1.24853	0.462	0.081	0.237894	NCC-like ionocytes	cmc2
BX927081.1	1.06874e-05	1.43798	0.308	0.039	0.23896	NCC-like ionocytes	BX927081.1
igsf5a	1.09491e-05	1.58907	0.231	0.022	0.244812	NCC-like ionocytes	igsf5a
neurog1	1.09491e-05	1.14467	0.231	0.022	0.244812	NCC-like ionocytes	neurog1
npl	1.09532e-05	1.71654	0.308	0.039	0.244902	NCC-like ionocytes	npl
bsdc1	1.09819e-05	1.12655	0.846	0.209	0.245543	NCC-like ionocytes	bsdc1
sbf2	1.1065e-05	1.70566	0.385	0.059	0.247403	NCC-like ionocytes	sbf2
cox7a2l	1.18436e-05	1.61844	0.846	0.303	0.26481	NCC-like ionocytes	cox7a2l
BX004785.3	1.22032e-05	3.99626	0.154	0.01	0.272852	NCC-like ionocytes	BX004785.3
sh3bp5a	1.22032e-05	3.55888	0.154	0.01	0.272852	NCC-like ionocytes	sh3bp5a
smg7	1.22081e-05	0.671403	0.615	0.126	0.272961	NCC-like ionocytes	smg7
trpm4b.2	1.2467e-05	2.27369	0.308	0.041	0.27875	NCC-like ionocytes	trpm4b.2
fam83e	1.27462e-05	3.00212	0.154	0.01	0.284993	NCC-like ionocytes	fam83e
trim108	1.27462e-05	3.6226	0.154	0.01	0.284993	NCC-like ionocytes	trim108
mrps9	1.30195e-05	1.52059	0.385	0.059	0.291103	NCC-like ionocytes	mrps9
napga	1.33123e-05	3.22984	0.154	0.01	0.297649	NCC-like ionocytes	napga
si:ch211-286b5.5	1.33949e-05	1.72118	0.692	0.197	0.299497	NCC-like ionocytes	si:ch211-286b5.5
parp12b	1.36302e-05	1.42246	0.462	0.081	0.304757	NCC-like ionocytes	parp12b
ube2nb	1.38279e-05	1.4647	0.692	0.173	0.309179	NCC-like ionocytes	ube2nb
elovl8b	1.39022e-05	2.84033	0.154	0.01	0.31084	NCC-like ionocytes	elovl8b
runx3	1.39022e-05	2.10814	0.154	0.01	0.31084	NCC-like ionocytes	runx3
fam83hb	1.39022e-05	3.83891	0.154	0.01	0.31084	NCC-like ionocytes	fam83hb
shroom3	1.39022e-05	3.15885	0.154	0.01	0.31084	NCC-like ionocytes	shroom3
tpmt.1	1.4046e-05	2.28392	0.308	0.041	0.314055	NCC-like ionocytes	tpmt.1
mrps16	1.44927e-05	1.50948	0.462	0.083	0.324043	NCC-like ionocytes	mrps16
arhgap17a	1.45171e-05	2.99775	0.154	0.01	0.324587	NCC-like ionocytes	arhgap17a
mapk8a	1.45171e-05	2.30904	0.154	0.01	0.324587	NCC-like ionocytes	mapk8a
mboat1	1.45171e-05	1.98915	0.154	0.01	0.324587	NCC-like ionocytes	mboat1
tp53i11b	1.45171e-05	2.5894	0.154	0.01	0.324587	NCC-like ionocytes	tp53i11b
bcl9l	1.45171e-05	2.87256	0.154	0.01	0.324587	NCC-like ionocytes	bcl9l
si:ch73-375g18.1	1.45171e-05	2.34167	0.154	0.01	0.324587	NCC-like ionocytes	si:ch73-375g18.1
sp4	1.46222e-05	1.09629	0.462	0.081	0.326937	NCC-like ionocytes	sp4
si:dkey-287g12.6	1.47296e-05	1.71499	0.308	0.041	0.329339	NCC-like ionocytes	si:dkey-287g12.6
arhgap29b	1.51578e-05	2.65811	0.154	0.01	0.338913	NCC-like ionocytes	arhgap29b
si:ch73-248e21.1	1.51578e-05	3.04549	0.154	0.01	0.338913	NCC-like ionocytes	si:ch73-248e21.1
rfng	1.51578e-05	2.37977	0.154	0.01	0.338913	NCC-like ionocytes	rfng
CR812832.1	1.51578e-05	1.50558	0.154	0.01	0.338913	NCC-like ionocytes	CR812832.1
TP53I3	1.51578e-05	2.91401	0.154	0.01	0.338913	NCC-like ionocytes	TP53I3
nlrc3l1	1.51578e-05	2.83414	0.154	0.01	0.338913	NCC-like ionocytes	nlrc3l1
arpc2	1.51663e-05	1.50428	0.923	0.325	0.339102	NCC-like ionocytes	arpc2
nuak2	1.5735e-05	2.71705	0.231	0.024	0.351819	NCC-like ionocytes	nuak2
si:dkeyp-68b7.5	1.58254e-05	2.57345	0.154	0.01	0.353841	NCC-like ionocytes	si:dkeyp-68b7.5
mmd	1.58254e-05	1.97029	0.154	0.01	0.353841	NCC-like ionocytes	mmd
CU468917.1	1.58254e-05	2.36335	0.154	0.01	0.353841	NCC-like ionocytes	CU468917.1
MTFP1	1.58254e-05	3.04376	0.154	0.01	0.353841	NCC-like ionocytes	MTFP1
dgke	1.58254e-05	2.43639	0.154	0.01	0.353841	NCC-like ionocytes	dgke
nemp2	1.58254e-05	2.51994	0.154	0.01	0.353841	NCC-like ionocytes	nemp2
si:dkey-94l16.4	1.58254e-05	2.41384	0.154	0.01	0.353841	NCC-like ionocytes	si:dkey-94l16.4
fam160b1	1.58254e-05	2.43034	0.154	0.01	0.353841	NCC-like ionocytes	fam160b1
phldb1b	1.58254e-05	2.50508	0.154	0.01	0.353841	NCC-like ionocytes	phldb1b
brca2	1.58254e-05	1.90906	0.154	0.01	0.353841	NCC-like ionocytes	brca2
adat2	1.58254e-05	3.28165	0.154	0.01	0.353841	NCC-like ionocytes	adat2
si:ch211-282b22.1	1.63148e-05	1.08417	0.385	0.061	0.364784	NCC-like ionocytes	si:ch211-282b22.1
mindy1	1.63612e-05	1.17392	0.462	0.083	0.365819	NCC-like ionocytes	mindy1
gmppb	1.68165e-05	0.933869	0.462	0.081	0.376001	NCC-like ionocytes	gmppb
prelid1a	1.69757e-05	1.82532	0.308	0.041	0.379561	NCC-like ionocytes	prelid1a
eif4ba	1.83643e-05	1.6341	0.385	0.061	0.410608	NCC-like ionocytes	eif4ba
oip5-as1	1.86836e-05	1.75897	0.385	0.063	0.417747	NCC-like ionocytes	oip5-as1
tmem110l	1.87858e-05	2.87995	0.231	0.024	0.420032	NCC-like ionocytes	tmem110l
lhfpl3	1.93461e-05	2.44516	0.231	0.024	0.432559	NCC-like ionocytes	lhfpl3
si:dkey-239h2.3	1.93462e-05	2.16285	0.231	0.024	0.432561	NCC-like ionocytes	si:dkey-239h2.3
setd1ba	1.93462e-05	2.83659	0.231	0.024	0.432561	NCC-like ionocytes	setd1ba
rpusd4	1.99224e-05	2.56875	0.231	0.024	0.445445	NCC-like ionocytes	rpusd4
rnf14	2.10655e-05	1.47243	0.385	0.061	0.471003	NCC-like ionocytes	rnf14
b4galt1l	2.11243e-05	2.64696	0.231	0.024	0.472318	NCC-like ionocytes	b4galt1l
dcaf11	2.1461e-05	1.27509	0.308	0.041	0.479847	NCC-like ionocytes	dcaf11
reep3b	2.16243e-05	1.21618	0.538	0.11	0.483497	NCC-like ionocytes	reep3b
sept9a	2.21789e-05	2.25717	0.308	0.043	0.495898	NCC-like ionocytes	sept9a
smg9	2.21789e-05	2.27469	0.308	0.043	0.495898	NCC-like ionocytes	smg9
csk	2.21789e-05	1.98316	0.308	0.043	0.495898	NCC-like ionocytes	csk
si:dkey-14d8.1	2.2395e-05	1.77626	0.231	0.024	0.50073	NCC-like ionocytes	si:dkey-14d8.1
nit2	2.2395e-05	2.23309	0.231	0.024	0.50073	NCC-like ionocytes	nit2
gng13a	2.24193e-05	5.98273	0.077	0.002	0.501273	NCC-like ionocytes	gng13a
si:dkey-25o16.4	2.24193e-05	5.75914	0.077	0.002	0.501273	NCC-like ionocytes	si:dkey-25o16.4
nos1apb	2.24193e-05	5.6868	0.077	0.002	0.501273	NCC-like ionocytes	nos1apb
klf6b	2.24193e-05	5.76011	0.077	0.002	0.501273	NCC-like ionocytes	klf6b
si:dkey-73p2.3	2.24193e-05	5.68777	0.077	0.002	0.501273	NCC-like ionocytes	si:dkey-73p2.3
znf1072	2.24193e-05	5.63293	0.077	0.002	0.501273	NCC-like ionocytes	znf1072
znf1130	2.24193e-05	5.24828	0.077	0.002	0.501273	NCC-like ionocytes	znf1130
ms4a17a.3	2.24193e-05	5.57666	0.077	0.002	0.501273	NCC-like ionocytes	ms4a17a.3
prodhb	2.24193e-05	6.41625	0.077	0.002	0.501273	NCC-like ionocytes	prodhb
dapk2a	2.24193e-05	5.64579	0.077	0.002	0.501273	NCC-like ionocytes	dapk2a
si:ch211-112g6.4	2.24193e-05	5.45159	0.077	0.002	0.501273	NCC-like ionocytes	si:ch211-112g6.4
commd6	2.24193e-05	5.39759	0.077	0.002	0.501273	NCC-like ionocytes	commd6
KCNJ15	2.24193e-05	5.6699	0.077	0.002	0.501273	NCC-like ionocytes	KCNJ15
si:dkey-259j3.5	2.24193e-05	6.41341	0.077	0.002	0.501273	NCC-like ionocytes	si:dkey-259j3.5
krt98	2.24193e-05	5.48862	0.077	0.002	0.501273	NCC-like ionocytes	krt98
si:dkey-45k15.1	2.24193e-05	5.58139	0.077	0.002	0.501273	NCC-like ionocytes	si:dkey-45k15.1
rab11fip5a	2.24193e-05	5.68492	0.077	0.002	0.501273	NCC-like ionocytes	rab11fip5a
adam8a	2.24193e-05	5.34669	0.077	0.002	0.501273	NCC-like ionocytes	adam8a
mertka	2.24193e-05	5.49471	0.077	0.002	0.501273	NCC-like ionocytes	mertka
mipol1	2.24193e-05	5.25251	0.077	0.002	0.501273	NCC-like ionocytes	mipol1
si:ch73-288o11.5	2.24193e-05	5.79028	0.077	0.002	0.501273	NCC-like ionocytes	si:ch73-288o11.5
gdpd4a	2.24193e-05	5.7595	0.077	0.002	0.501273	NCC-like ionocytes	gdpd4a
si:dkey-102f14.5	2.24193e-05	5.4905	0.077	0.002	0.501273	NCC-like ionocytes	si:dkey-102f14.5
clic5b	2.24193e-05	5.3731	0.077	0.002	0.501273	NCC-like ionocytes	clic5b
wu:fj64h06	2.24193e-05	5.66802	0.077	0.002	0.501273	NCC-like ionocytes	wu:fj64h06
tnfrsfa	2.24193e-05	5.26561	0.077	0.002	0.501273	NCC-like ionocytes	tnfrsfa
stc2b	2.24193e-05	5.64879	0.077	0.002	0.501273	NCC-like ionocytes	stc2b
si:dkey-20i20.4	2.24193e-05	5.24327	0.077	0.002	0.501273	NCC-like ionocytes	si:dkey-20i20.4
her4.2	2.24193e-05	5.25251	0.077	0.002	0.501273	NCC-like ionocytes	her4.2
si:ch211-194m7.3	2.24193e-05	5.66885	0.077	0.002	0.501273	NCC-like ionocytes	si:ch211-194m7.3
met	2.24193e-05	5.32027	0.077	0.002	0.501273	NCC-like ionocytes	met
CABZ01048402.2	2.24193e-05	5.34892	0.077	0.002	0.501273	NCC-like ionocytes	CABZ01048402.2
CABZ01030017.2	2.24193e-05	5.56653	0.077	0.002	0.501273	NCC-like ionocytes	CABZ01030017.2
CABZ01002768.1	2.24193e-05	5.60989	0.077	0.002	0.501273	NCC-like ionocytes	CABZ01002768.1
clic1	2.26748e-05	1.36848	0.462	0.087	0.506985	NCC-like ionocytes	clic1
myo1b	2.37383e-05	2.1097	0.231	0.024	0.530764	NCC-like ionocytes	myo1b
gas6	2.42548e-05	4.34316	0.077	0.002	0.542314	NCC-like ionocytes	gas6
ugt5b4	2.42548e-05	2.3116	0.077	0.002	0.542314	NCC-like ionocytes	ugt5b4
chst12b*1	2.42548e-05	4.33752	0.077	0.002	0.542314	NCC-like ionocytes	chst12b*1
zgc:111983	2.42548e-05	3.85269	0.077	0.002	0.542314	NCC-like ionocytes	zgc:111983
LO018605.1	2.42548e-05	3.98098	0.077	0.002	0.542314	NCC-like ionocytes	LO018605.1
FO681314.1	2.42548e-05	5.17276	0.077	0.002	0.542314	NCC-like ionocytes	FO681314.1
c8b	2.42548e-05	3.6104	0.077	0.002	0.542314	NCC-like ionocytes	c8b
CU633991.2	2.42548e-05	3.26252	0.077	0.002	0.542314	NCC-like ionocytes	CU633991.2
vav3b	2.42548e-05	3.54617	0.077	0.002	0.542314	NCC-like ionocytes	vav3b
si:ch211-267e7.3	2.42548e-05	5.17248	0.077	0.002	0.542314	NCC-like ionocytes	si:ch211-267e7.3
rnf152	2.42548e-05	4.92495	0.077	0.002	0.542314	NCC-like ionocytes	rnf152
si:dkeyp-73d8.6	2.42548e-05	4.976	0.077	0.002	0.542314	NCC-like ionocytes	si:dkeyp-73d8.6
apoda.2	2.42548e-05	4.16615	0.077	0.002	0.542314	NCC-like ionocytes	apoda.2
CABZ01058721.1	2.42548e-05	4.54153	0.077	0.002	0.542314	NCC-like ionocytes	CABZ01058721.1
ftr24	2.42548e-05	5.02802	0.077	0.002	0.542314	NCC-like ionocytes	ftr24
sema6ba	2.42548e-05	5.09219	0.077	0.002	0.542314	NCC-like ionocytes	sema6ba
BX005421.3	2.42548e-05	4.60822	0.077	0.002	0.542314	NCC-like ionocytes	BX005421.3
trim35-24	2.42548e-05	4.78434	0.077	0.002	0.542314	NCC-like ionocytes	trim35-24
hoxb5a	2.42548e-05	5.21379	0.077	0.002	0.542314	NCC-like ionocytes	hoxb5a
mrtfaa	2.42548e-05	4.55492	0.077	0.002	0.542314	NCC-like ionocytes	mrtfaa
CR792438.1	2.42548e-05	5.14832	0.077	0.002	0.542314	NCC-like ionocytes	CR792438.1
si:dkey-66i24.9	2.42548e-05	4.56846	0.077	0.002	0.542314	NCC-like ionocytes	si:dkey-66i24.9
mpg	2.42548e-05	4.98952	0.077	0.002	0.542314	NCC-like ionocytes	mpg
FP017215.1	2.42548e-05	4.39465	0.077	0.002	0.542314	NCC-like ionocytes	FP017215.1
CABZ01085275.1	2.42548e-05	3.54683	0.077	0.002	0.542314	NCC-like ionocytes	CABZ01085275.1
si:ch73-352p4.5	2.42548e-05	4.94499	0.077	0.002	0.542314	NCC-like ionocytes	si:ch73-352p4.5
BX119963.2	2.42548e-05	2.54725	0.077	0.002	0.542314	NCC-like ionocytes	BX119963.2
CU469420.4	2.42548e-05	4.76771	0.077	0.002	0.542314	NCC-like ionocytes	CU469420.4
plxnc1	2.42548e-05	2.30105	0.077	0.002	0.542314	NCC-like ionocytes	plxnc1
BX323820.1	2.42548e-05	4.20989	0.077	0.002	0.542314	NCC-like ionocytes	BX323820.1
lrtm2a	2.42548e-05	4.64552	0.077	0.002	0.542314	NCC-like ionocytes	lrtm2a
acot18	2.42548e-05	3.68842	0.077	0.002	0.542314	NCC-like ionocytes	acot18
si:dkey-265e7.1	2.42548e-05	3.60988	0.077	0.002	0.542314	NCC-like ionocytes	si:dkey-265e7.1
znf1108	2.42548e-05	4.78185	0.077	0.002	0.542314	NCC-like ionocytes	znf1108
si:ch211-152l15.2	2.42548e-05	3.17595	0.077	0.002	0.542314	NCC-like ionocytes	si:ch211-152l15.2
zgc:174703	2.42548e-05	5.14414	0.077	0.002	0.542314	NCC-like ionocytes	zgc:174703
si:ch211-212k5.4	2.42548e-05	3.97389	0.077	0.002	0.542314	NCC-like ionocytes	si:ch211-212k5.4
si:dkey-28i19.1	2.42548e-05	4.64829	0.077	0.002	0.542314	NCC-like ionocytes	si:dkey-28i19.1
si:dkeyp-35e5.9	2.42548e-05	4.32297	0.077	0.002	0.542314	NCC-like ionocytes	si:dkeyp-35e5.9
si:ch211-133h13.1	2.42548e-05	3.25603	0.077	0.002	0.542314	NCC-like ionocytes	si:ch211-133h13.1
si:ch73-266f23.1	2.42548e-05	4.97541	0.077	0.002	0.542314	NCC-like ionocytes	si:ch73-266f23.1
si:ch73-158p21.2	2.42548e-05	4.90752	0.077	0.002	0.542314	NCC-like ionocytes	si:ch73-158p21.2
ms4a17a.4	2.42548e-05	2.72564	0.077	0.002	0.542314	NCC-like ionocytes	ms4a17a.4
CABZ01076667.1	2.42548e-05	3.73331	0.077	0.002	0.542314	NCC-like ionocytes	CABZ01076667.1
crybb3	2.42548e-05	4.63046	0.077	0.002	0.542314	NCC-like ionocytes	crybb3
pebp1	2.42548e-05	4.8749	0.077	0.002	0.542314	NCC-like ionocytes	pebp1
htr7c	2.42548e-05	4.04451	0.077	0.002	0.542314	NCC-like ionocytes	htr7c
trpv4	2.42548e-05	4.21123	0.077	0.002	0.542314	NCC-like ionocytes	trpv4
si:ch73-92i20.1	2.42548e-05	4.92568	0.077	0.002	0.542314	NCC-like ionocytes	si:ch73-92i20.1
BX927282.1	2.42548e-05	3.64456	0.077	0.002	0.542314	NCC-like ionocytes	BX927282.1
fbp1b	2.42548e-05	4.63988	0.077	0.002	0.542314	NCC-like ionocytes	fbp1b
cdc42ep2	2.42548e-05	4.58708	0.077	0.002	0.542314	NCC-like ionocytes	cdc42ep2
fsta	2.42548e-05	4.20989	0.077	0.002	0.542314	NCC-like ionocytes	fsta
cryba2a	2.42548e-05	5.1893	0.077	0.002	0.542314	NCC-like ionocytes	cryba2a
CU929312.1	2.42548e-05	4.45297	0.077	0.002	0.542314	NCC-like ionocytes	CU929312.1
orc1	2.42548e-05	4.60442	0.077	0.002	0.542314	NCC-like ionocytes	orc1
pdzrn3b	2.42548e-05	4.0119	0.077	0.002	0.542314	NCC-like ionocytes	pdzrn3b
BX942846.1	2.42548e-05	4.11734	0.077	0.002	0.542314	NCC-like ionocytes	BX942846.1
pigu	2.42548e-05	4.53727	0.077	0.002	0.542314	NCC-like ionocytes	pigu
cysltr3	2.42548e-05	3.676	0.077	0.002	0.542314	NCC-like ionocytes	cysltr3
nfatc2b	2.42548e-05	4.76883	0.077	0.002	0.542314	NCC-like ionocytes	nfatc2b
si:ch211-225k7.3	2.42548e-05	3.52914	0.077	0.002	0.542314	NCC-like ionocytes	si:ch211-225k7.3
f13a1b	2.42548e-05	4.93166	0.077	0.002	0.542314	NCC-like ionocytes	f13a1b
zgc:194655	2.42548e-05	4.11862	0.077	0.002	0.542314	NCC-like ionocytes	zgc:194655
prox3	2.42548e-05	4.46822	0.077	0.002	0.542314	NCC-like ionocytes	prox3
tnni2b.1	2.42548e-05	3.69425	0.077	0.002	0.542314	NCC-like ionocytes	tnni2b.1
ncf2	2.42548e-05	4.101	0.077	0.002	0.542314	NCC-like ionocytes	ncf2
arhgap36	2.42548e-05	4.12292	0.077	0.002	0.542314	NCC-like ionocytes	arhgap36
swap70a	2.42548e-05	3.69904	0.077	0.002	0.542314	NCC-like ionocytes	swap70a
gp1bb	2.42548e-05	4.94592	0.077	0.002	0.542314	NCC-like ionocytes	gp1bb
sh3gl1b	2.42548e-05	3.10173	0.077	0.002	0.542314	NCC-like ionocytes	sh3gl1b
rorca	2.42548e-05	3.28591	0.077	0.002	0.542314	NCC-like ionocytes	rorca
fcho1	2.42548e-05	4.67739	0.077	0.002	0.542314	NCC-like ionocytes	fcho1
CR376741.1	2.42548e-05	4.98276	0.077	0.002	0.542314	NCC-like ionocytes	CR376741.1
rasef	2.42548e-05	4.74941	0.077	0.002	0.542314	NCC-like ionocytes	rasef
pde11a	2.42548e-05	3.76744	0.077	0.002	0.542314	NCC-like ionocytes	pde11a
CU683879.2	2.42548e-05	4.25629	0.077	0.002	0.542314	NCC-like ionocytes	CU683879.2
als2a	2.42548e-05	4.3117	0.077	0.002	0.542314	NCC-like ionocytes	als2a
abcb6b	2.42548e-05	4.76816	0.077	0.002	0.542314	NCC-like ionocytes	abcb6b
dgkg	2.42548e-05	5.11238	0.077	0.002	0.542314	NCC-like ionocytes	dgkg
BX530034.1	2.42548e-05	3.0854	0.077	0.002	0.542314	NCC-like ionocytes	BX530034.1
arsh	2.42548e-05	4.42614	0.077	0.002	0.542314	NCC-like ionocytes	arsh
rab3gap1	2.42548e-05	4.23566	0.077	0.002	0.542314	NCC-like ionocytes	rab3gap1
FO744833.2	2.42548e-05	3.19639	0.077	0.002	0.542314	NCC-like ionocytes	FO744833.2
slc7a1a	2.42548e-05	3.70871	0.077	0.002	0.542314	NCC-like ionocytes	slc7a1a
FP003590.1	2.42548e-05	4.90529	0.077	0.002	0.542314	NCC-like ionocytes	FP003590.1
si:dkey-245f22.3	2.42548e-05	3.76461	0.077	0.002	0.542314	NCC-like ionocytes	si:dkey-245f22.3
tmem51b	2.42548e-05	3.29038	0.077	0.002	0.542314	NCC-like ionocytes	tmem51b
atp6ap1la	2.42548e-05	4.70859	0.077	0.002	0.542314	NCC-like ionocytes	atp6ap1la
pemt	2.42548e-05	5.0045	0.077	0.002	0.542314	NCC-like ionocytes	pemt
arhgap27	2.42548e-05	4.42254	0.077	0.002	0.542314	NCC-like ionocytes	arhgap27
msrb1b	2.42548e-05	3.39291	0.077	0.002	0.542314	NCC-like ionocytes	msrb1b
skap1	2.42548e-05	4.8529	0.077	0.002	0.542314	NCC-like ionocytes	skap1
prr15lb	2.42548e-05	5.14844	0.077	0.002	0.542314	NCC-like ionocytes	prr15lb
si:ch211-277e21.1	2.42548e-05	4.3511	0.077	0.002	0.542314	NCC-like ionocytes	si:ch211-277e21.1
trim65	2.42548e-05	4.09101	0.077	0.002	0.542314	NCC-like ionocytes	trim65
chs1	2.42548e-05	4.33377	0.077	0.002	0.542314	NCC-like ionocytes	chs1
fam120b	2.42548e-05	4.24252	0.077	0.002	0.542314	NCC-like ionocytes	fam120b
CABZ01072077.1	2.42548e-05	3.03945	0.077	0.002	0.542314	NCC-like ionocytes	CABZ01072077.1
tlr4ba	2.42548e-05	4.49322	0.077	0.002	0.542314	NCC-like ionocytes	tlr4ba
dna2	2.42548e-05	4.35225	0.077	0.002	0.542314	NCC-like ionocytes	dna2
bag3	2.42548e-05	4.1109	0.077	0.002	0.542314	NCC-like ionocytes	bag3
b3gat2	2.42548e-05	3.96631	0.077	0.002	0.542314	NCC-like ionocytes	b3gat2
myofl	2.42548e-05	4.14913	0.077	0.002	0.542314	NCC-like ionocytes	myofl
si:dkeyp-86d6.2	2.42548e-05	5.14155	0.077	0.002	0.542314	NCC-like ionocytes	si:dkeyp-86d6.2
zgc:172215	2.42548e-05	4.08398	0.077	0.002	0.542314	NCC-like ionocytes	zgc:172215
cysltr1	2.42548e-05	4.74532	0.077	0.002	0.542314	NCC-like ionocytes	cysltr1
si:ch211-175m2.4	2.42548e-05	3.93458	0.077	0.002	0.542314	NCC-like ionocytes	si:ch211-175m2.4
si:dkey-6i22.5	2.42548e-05	4.62321	0.077	0.002	0.542314	NCC-like ionocytes	si:dkey-6i22.5
atg16l2	2.42548e-05	5.19784	0.077	0.002	0.542314	NCC-like ionocytes	atg16l2
ptgir	2.42548e-05	5.19889	0.077	0.002	0.542314	NCC-like ionocytes	ptgir
prcp	2.42548e-05	4.76883	0.077	0.002	0.542314	NCC-like ionocytes	prcp
unc119a	2.42548e-05	3.67118	0.077	0.002	0.542314	NCC-like ionocytes	unc119a
rilp	2.42548e-05	4.23053	0.077	0.002	0.542314	NCC-like ionocytes	rilp
CU655961.1	2.42548e-05	3.97621	0.077	0.002	0.542314	NCC-like ionocytes	CU655961.1
CU469524.1	2.42548e-05	4.23697	0.077	0.002	0.542314	NCC-like ionocytes	CU469524.1
crabp2a	2.42548e-05	5.17949	0.077	0.002	0.542314	NCC-like ionocytes	crabp2a
si:ch211-257p13.3	2.42548e-05	3.71993	0.077	0.002	0.542314	NCC-like ionocytes	si:ch211-257p13.3
zmp:0000001316	2.42548e-05	3.25735	0.077	0.002	0.542314	NCC-like ionocytes	zmp:0000001316
zgc:153215	2.42548e-05	4.54088	0.077	0.002	0.542314	NCC-like ionocytes	zgc:153215
si:ch211-197h24.9	2.42548e-05	4.77684	0.077	0.002	0.542314	NCC-like ionocytes	si:ch211-197h24.9
npr1b	2.42548e-05	3.05279	0.077	0.002	0.542314	NCC-like ionocytes	npr1b
calhm5.2	2.42548e-05	5.2255	0.077	0.002	0.542314	NCC-like ionocytes	calhm5.2
rspo2	2.42548e-05	4.85535	0.077	0.002	0.542314	NCC-like ionocytes	rspo2
FP085399.1	2.42548e-05	3.61716	0.077	0.002	0.542314	NCC-like ionocytes	FP085399.1
paqr6	2.42548e-05	4.10602	0.077	0.002	0.542314	NCC-like ionocytes	paqr6
CABZ01086293.1	2.42548e-05	4.00962	0.077	0.002	0.542314	NCC-like ionocytes	CABZ01086293.1
sccpdha.2	2.42548e-05	3.09792	0.077	0.002	0.542314	NCC-like ionocytes	sccpdha.2
INSM2	2.42548e-05	4.69777	0.077	0.002	0.542314	NCC-like ionocytes	INSM2
hmbox1a	2.42548e-05	4.70199	0.077	0.002	0.542314	NCC-like ionocytes	hmbox1a
nrxn3a	2.42548e-05	5.12534	0.077	0.002	0.542314	NCC-like ionocytes	nrxn3a
si:ch211-125o16.4	2.42548e-05	5.21222	0.077	0.002	0.542314	NCC-like ionocytes	si:ch211-125o16.4
znf982	2.42548e-05	4.69874	0.077	0.002	0.542314	NCC-like ionocytes	znf982
angel1	2.42548e-05	4.86565	0.077	0.002	0.542314	NCC-like ionocytes	angel1
si:dkey-266m15.5	2.42548e-05	5.21222	0.077	0.002	0.542314	NCC-like ionocytes	si:dkey-266m15.5
si:dkeyp-2c8.3	2.42548e-05	3.29357	0.077	0.002	0.542314	NCC-like ionocytes	si:dkeyp-2c8.3
iqch	2.42548e-05	2.79893	0.077	0.002	0.542314	NCC-like ionocytes	iqch
kcnj1a.6	2.42548e-05	4.08805	0.077	0.002	0.542314	NCC-like ionocytes	kcnj1a.6
styk1a	2.42548e-05	2.60564	0.077	0.002	0.542314	NCC-like ionocytes	styk1a
cmtm8a	2.42548e-05	4.11725	0.077	0.002	0.542314	NCC-like ionocytes	cmtm8a
si:ch211-215a10.4	2.42548e-05	4.72405	0.077	0.002	0.542314	NCC-like ionocytes	si:ch211-215a10.4
rnf19b	2.42548e-05	3.44689	0.077	0.002	0.542314	NCC-like ionocytes	rnf19b
BX469885.1	2.42548e-05	3.62792	0.077	0.002	0.542314	NCC-like ionocytes	BX469885.1
BX950855.1	2.42548e-05	5.22323	0.077	0.002	0.542314	NCC-like ionocytes	BX950855.1
zgc:85936	2.42548e-05	4.66573	0.077	0.002	0.542314	NCC-like ionocytes	zgc:85936
sgo1	2.42548e-05	4.50172	0.077	0.002	0.542314	NCC-like ionocytes	sgo1
ppp2r5a	2.42548e-05	5.03498	0.077	0.002	0.542314	NCC-like ionocytes	ppp2r5a
tpd52l1	2.42548e-05	4.76883	0.077	0.002	0.542314	NCC-like ionocytes	tpd52l1
bub1ba	2.42548e-05	4.56845	0.077	0.002	0.542314	NCC-like ionocytes	bub1ba
BX511310.1	2.42548e-05	3.44805	0.077	0.002	0.542314	NCC-like ionocytes	BX511310.1
TCF4	2.42548e-05	5.07805	0.077	0.002	0.542314	NCC-like ionocytes	TCF4
si:dkey-6b12.5	2.42548e-05	3.72611	0.077	0.002	0.542314	NCC-like ionocytes	si:dkey-6b12.5
bscl2	2.42548e-05	4.52945	0.077	0.002	0.542314	NCC-like ionocytes	bscl2
afap1l1b	2.42548e-05	4.81078	0.077	0.002	0.542314	NCC-like ionocytes	afap1l1b
FO704810.1	2.42548e-05	5.19504	0.077	0.002	0.542314	NCC-like ionocytes	FO704810.1
cdkn1a	2.42548e-05	2.51408	0.077	0.002	0.542314	NCC-like ionocytes	cdkn1a
znf1171	2.42548e-05	4.73877	0.077	0.002	0.542314	NCC-like ionocytes	znf1171
kctd6a	2.42548e-05	4.00404	0.077	0.002	0.542314	NCC-like ionocytes	kctd6a
gna15.3	2.42548e-05	5.01528	0.077	0.002	0.542314	NCC-like ionocytes	gna15.3
si:dkey-42l16.1	2.42548e-05	4.4696	0.077	0.002	0.542314	NCC-like ionocytes	si:dkey-42l16.1
nicn1	2.42548e-05	4.46479	0.077	0.002	0.542314	NCC-like ionocytes	nicn1
CR974456.1	2.42548e-05	4.73612	0.077	0.002	0.542314	NCC-like ionocytes	CR974456.1
acap2	2.42548e-05	3.60133	0.077	0.002	0.542314	NCC-like ionocytes	acap2
LO017835.1	2.42548e-05	4.34023	0.077	0.002	0.542314	NCC-like ionocytes	LO017835.1
kansl2	2.42548e-05	3.62664	0.077	0.002	0.542314	NCC-like ionocytes	kansl2
pcolce2b	2.42548e-05	3.24512	0.077	0.002	0.542314	NCC-like ionocytes	pcolce2b
elovl2	2.42548e-05	4.41039	0.077	0.002	0.542314	NCC-like ionocytes	elovl2
CABZ01114053.1	2.42548e-05	4.87907	0.077	0.002	0.542314	NCC-like ionocytes	CABZ01114053.1
hps5	2.42548e-05	2.97184	0.077	0.002	0.542314	NCC-like ionocytes	hps5
CABZ01068600.1	2.42548e-05	4.881	0.077	0.002	0.542314	NCC-like ionocytes	CABZ01068600.1
ireb2	2.42548e-05	3.05633	0.077	0.002	0.542314	NCC-like ionocytes	ireb2
snx33	2.42548e-05	3.8809	0.077	0.002	0.542314	NCC-like ionocytes	snx33
prc1a	2.42548e-05	4.33474	0.077	0.002	0.542314	NCC-like ionocytes	prc1a
mhc1lda	2.42548e-05	2.48113	0.077	0.002	0.542314	NCC-like ionocytes	mhc1lda
irf7	2.42548e-05	4.80673	0.077	0.002	0.542314	NCC-like ionocytes	irf7
si:dkeyp-73b11.8	2.42548e-05	1.17656	0.077	0.002	0.542314	NCC-like ionocytes	si:dkeyp-73b11.8
gpr37a	2.42548e-05	3.78699	0.077	0.002	0.542314	NCC-like ionocytes	gpr37a
si:dkey-261m9.12	2.42548e-05	3.96504	0.077	0.002	0.542314	NCC-like ionocytes	si:dkey-261m9.12
FAM135B	2.42548e-05	3.9888	0.077	0.002	0.542314	NCC-like ionocytes	FAM135B
CABZ01071056.1	2.42548e-05	3.78699	0.077	0.002	0.542314	NCC-like ionocytes	CABZ01071056.1
CABZ01081748.1	2.42548e-05	4.20345	0.077	0.002	0.542314	NCC-like ionocytes	CABZ01081748.1
slc25a36b	2.44383e-05	1.4989	0.231	0.024	0.546416	NCC-like ionocytes	slc25a36b
prdx5	2.45723e-05	1.2509	1	0.526	0.549412	NCC-like ionocytes	prdx5
sbno2a	2.5158e-05	2.11497	0.231	0.024	0.562507	NCC-like ionocytes	sbno2a
CSKMT	2.5158e-05	1.37548	0.231	0.024	0.562507	NCC-like ionocytes	CSKMT
ints14	2.54235e-05	1.67689	0.308	0.043	0.568443	NCC-like ionocytes	ints14
golph3	2.54243e-05	1.48658	0.385	0.063	0.568462	NCC-like ionocytes	golph3
ifi30	2.62992e-05	0.905777	0.769	0.191	0.588023	NCC-like ionocytes	ifi30
ube2ia	2.70915e-05	1.52331	0.462	0.089	0.605739	NCC-like ionocytes	ube2ia
jpt2	2.71199e-05	0.989312	0.538	0.11	0.606373	NCC-like ionocytes	jpt2
zgc:92380	2.77907e-05	1.57779	0.615	0.154	0.621372	NCC-like ionocytes	zgc:92380
pa2g4b	2.83679e-05	0.987081	0.538	0.11	0.634278	NCC-like ionocytes	pa2g4b
si:dkeyp-86h10.3	2.84673e-05	1.71466	0.308	0.043	0.636501	NCC-like ionocytes	si:dkeyp-86h10.3
gamt	2.91163e-05	1.50705	0.308	0.043	0.651012	NCC-like ionocytes	gamt
npepps	2.95651e-05	1.2864	0.462	0.087	0.661045	NCC-like ionocytes	npepps
gtf2h5	2.96641e-05	1.21833	0.462	0.085	0.66326	NCC-like ionocytes	gtf2h5
si:ch211-253b8.2	3.0174e-05	1.17677	0.385	0.063	0.674661	NCC-like ionocytes	si:ch211-253b8.2
eif3g	3.07767e-05	1.18009	1	0.36	0.688135	NCC-like ionocytes	eif3g
tpm3	3.09392e-05	1.1504	0.769	0.199	0.69177	NCC-like ionocytes	tpm3
idh3g	3.24207e-05	1.40608	0.462	0.089	0.724895	NCC-like ionocytes	idh3g
ccng1	3.24338e-05	1.00456	0.615	0.136	0.725188	NCC-like ionocytes	ccng1
slc25a3b	3.27471e-05	1.45575	0.923	0.575	0.732191	NCC-like ionocytes	slc25a3b
si:ch1073-314i13.4	3.27869e-05	1.15079	0.538	0.112	0.733083	NCC-like ionocytes	si:ch1073-314i13.4
mdh1aa	3.38642e-05	1.31109	1	0.496	0.75717	NCC-like ionocytes	mdh1aa
zgc:163080	3.48015e-05	1.36506	0.538	0.116	0.778126	NCC-like ionocytes	zgc:163080
atp5mc3b	3.48556e-05	1.1481	1	0.917	0.779336	NCC-like ionocytes	atp5mc3b
mark2b	3.59936e-05	1.09062	0.462	0.087	0.804782	NCC-like ionocytes	mark2b
sh3yl1	3.64279e-05	1.11278	0.308	0.043	0.814492	NCC-like ionocytes	sh3yl1
ehd1a	3.65789e-05	2.4727	0.231	0.026	0.817867	NCC-like ionocytes	ehd1a
sptlc2b	3.71072e-05	0.81838	0.615	0.138	0.829681	NCC-like ionocytes	sptlc2b
vps41	3.72641e-05	1.41002	0.385	0.065	0.833188	NCC-like ionocytes	vps41
evpla	3.76015e-05	2.92632	0.231	0.026	0.840731	NCC-like ionocytes	evpla
tfap2a	3.97286e-05	3.08868	0.231	0.026	0.888292	NCC-like ionocytes	tfap2a
eno3	4.04502e-05	1.10741	0.769	0.211	0.904426	NCC-like ionocytes	eno3
ddx21	4.07613e-05	0.890809	0.615	0.138	0.911382	NCC-like ionocytes	ddx21
rras	4.08346e-05	2.24974	0.231	0.026	0.91302	NCC-like ionocytes	rras
vrk1	4.08696e-05	1.43152	0.385	0.065	0.913803	NCC-like ionocytes	vrk1
ap3m1	4.19697e-05	1.93127	0.231	0.026	0.9384	NCC-like ionocytes	ap3m1
pin1	4.25084e-05	0.913274	0.692	0.167	0.950445	NCC-like ionocytes	pin1
pacsin2	4.43303e-05	1.96386	0.231	0.026	0.991182	NCC-like ionocytes	pacsin2
si:ch211-214j24.10	4.44781e-05	1.24941	0.538	0.116	0.994486	NCC-like ionocytes	si:ch211-214j24.10
znf653	4.4921e-05	1.85116	0.308	0.045	1	NCC-like ionocytes	znf653
cmbl	4.4921e-05	1.30782	0.308	0.045	1	NCC-like ionocytes	cmbl
vdac2	4.49619e-05	1.23419	1	0.652	1	NCC-like ionocytes	vdac2
bzw1b	4.51204e-05	1.22559	0.538	0.116	1	NCC-like ionocytes	bzw1b
gmpr2	4.68166e-05	2.27232	0.231	0.026	1	NCC-like ionocytes	gmpr2
lygl1	4.69946e-05	2.60137	0.308	0.047	1	NCC-like ionocytes	lygl1
si:ch211-218c6.8	4.81087e-05	2.31659	0.231	0.026	1	NCC-like ionocytes	si:ch211-218c6.8
arg2	4.82458e-05	0.948878	0.538	0.114	1	NCC-like ionocytes	arg2
ppifa	4.89722e-05	1.55145	0.308	0.045	1	NCC-like ionocytes	ppifa
dhrs4	4.94671e-05	2.07465	0.385	0.069	1	NCC-like ionocytes	dhrs4
prdx6	4.96483e-05	1.11267	0.692	0.173	1	NCC-like ionocytes	prdx6
rmnd1	5.07951e-05	1.45579	0.231	0.026	1	NCC-like ionocytes	rmnd1
zgc:101130	5.07951e-05	2.10093	0.231	0.026	1	NCC-like ionocytes	zgc:101130
myo18aa	5.11254e-05	1.63912	0.308	0.045	1	NCC-like ionocytes	myo18aa
slc37a1	5.16424e-05	1.55787	0.385	0.067	1	NCC-like ionocytes	slc37a1
rgs12b	5.19808e-05	3.89266	0.154	0.012	1	NCC-like ionocytes	rgs12b
casp6b.1	5.19808e-05	4.03821	0.154	0.012	1	NCC-like ionocytes	casp6b.1
itsn1	5.21911e-05	2.22212	0.231	0.026	1	NCC-like ionocytes	itsn1
cog4	5.22353e-05	1.48206	0.308	0.045	1	NCC-like ionocytes	cog4
cab39l	5.3319e-05	1.07209	0.462	0.089	1	NCC-like ionocytes	cab39l
tnksb	5.34852e-05	1.07556	0.462	0.091	1	NCC-like ionocytes	tnksb
eapp	5.36233e-05	1.57388	0.231	0.026	1	NCC-like ionocytes	eapp
hmgcl	5.43946e-05	1.08034	0.615	0.148	1	NCC-like ionocytes	hmgcl
tpt1	5.47019e-05	1.1119	1	0.758	1	NCC-like ionocytes	tpt1
washc3	5.50928e-05	1.6396	0.231	0.026	1	NCC-like ionocytes	washc3
plcg2	5.50928e-05	1.82128	0.231	0.026	1	NCC-like ionocytes	plcg2
nr1d2a	5.52345e-05	1.40337	0.462	0.093	1	NCC-like ionocytes	nr1d2a
soul2	5.54733e-05	1.38878	1	0.486	1	NCC-like ionocytes	soul2
glrx	5.55953e-05	1.19529	0.846	0.276	1	NCC-like ionocytes	glrx
tmem251	5.57038e-05	1.24046	0.308	0.045	1	NCC-like ionocytes	tmem251
rgs4	5.60788e-05	2.377	0.154	0.012	1	NCC-like ionocytes	rgs4
fbp1a	5.69766e-05	1.47574	0.462	0.093	1	NCC-like ionocytes	fbp1a
wu:fj05g07	5.77052e-05	0.822356	0.462	0.089	1	NCC-like ionocytes	wu:fj05g07
akr7a3	5.81468e-05	1.57362	0.231	0.026	1	NCC-like ionocytes	akr7a3
cndp2	5.81468e-05	1.35572	0.231	0.026	1	NCC-like ionocytes	cndp2
elac2	5.82407e-05	3.09933	0.154	0.012	1	NCC-like ionocytes	elac2
phf20b	5.85461e-05	1.22743	0.385	0.067	1	NCC-like ionocytes	phf20b
etfb	5.8724e-05	1.22639	0.769	0.205	1	NCC-like ionocytes	etfb
dhx40	5.93897e-05	1.20425	0.308	0.045	1	NCC-like ionocytes	dhx40
btg1	5.94477e-05	1.05223	1	0.348	1	NCC-like ionocytes	btg1
ppp2r5eb	5.98627e-05	0.38137	0.615	0.138	1	NCC-like ionocytes	ppp2r5eb
elp4	6.04815e-05	3.60638	0.154	0.012	1	NCC-like ionocytes	elp4
lmbr1	6.04815e-05	3.00114	0.154	0.012	1	NCC-like ionocytes	lmbr1
mhc1lfa	6.04815e-05	3.59986	0.154	0.012	1	NCC-like ionocytes	mhc1lfa
rpa2	6.05085e-05	2.19042	0.308	0.047	1	NCC-like ionocytes	rpa2
chmp4c	6.14383e-05	1.53895	0.462	0.096	1	NCC-like ionocytes	chmp4c
ing3	6.25623e-05	1.76792	0.385	0.071	1	NCC-like ionocytes	ing3
ewsr1a	6.26591e-05	1.1073	0.538	0.12	1	NCC-like ionocytes	ewsr1a
txndc11	6.28037e-05	2.22897	0.154	0.012	1	NCC-like ionocytes	txndc11
gdpd3a	6.28037e-05	3.8991	0.154	0.012	1	NCC-like ionocytes	gdpd3a
fbxo21	6.28037e-05	3.35961	0.154	0.012	1	NCC-like ionocytes	fbxo21
HACD4	6.28037e-05	2.96916	0.154	0.012	1	NCC-like ionocytes	HACD4
mpzl1l	6.28037e-05	2.91755	0.154	0.012	1	NCC-like ionocytes	mpzl1l
slc27a4	6.28037e-05	2.22699	0.154	0.012	1	NCC-like ionocytes	slc27a4
tpp1	6.28037e-05	3.12488	0.154	0.012	1	NCC-like ionocytes	tpp1
ndufs8a	6.36383e-05	1.20858	0.769	0.23	1	NCC-like ionocytes	ndufs8a
mtus1b	6.44216e-05	1.72179	0.308	0.047	1	NCC-like ionocytes	mtus1b
dcaf5	6.44216e-05	1.7771	0.308	0.047	1	NCC-like ionocytes	dcaf5
dlgap1a	6.52101e-05	2.88137	0.154	0.012	1	NCC-like ionocytes	dlgap1a
hmbsa	6.52101e-05	2.66587	0.154	0.012	1	NCC-like ionocytes	hmbsa
traf2b	6.52101e-05	2.63852	0.154	0.012	1	NCC-like ionocytes	traf2b
b4galt4	6.52101e-05	3.10127	0.154	0.012	1	NCC-like ionocytes	b4galt4
ppp1r9ala	6.52101e-05	2.72827	0.154	0.012	1	NCC-like ionocytes	ppp1r9ala
fhl1b	6.52101e-05	2.82747	0.154	0.012	1	NCC-like ionocytes	fhl1b
zgc:113184	6.52101e-05	2.56161	0.154	0.012	1	NCC-like ionocytes	zgc:113184
CU571336.1	6.52101e-05	2.05576	0.154	0.012	1	NCC-like ionocytes	CU571336.1
cratb	6.52101e-05	3.03337	0.154	0.012	1	NCC-like ionocytes	cratb
rabggta	6.52101e-05	2.73764	0.154	0.012	1	NCC-like ionocytes	rabggta
sgk3	6.52101e-05	2.51021	0.154	0.012	1	NCC-like ionocytes	sgk3
si:dkeyp-72e1.6	6.62361e-05	1.12323	0.538	0.12	1	NCC-like ionocytes	si:dkeyp-72e1.6
mrpl54	6.71601e-05	1.28389	0.538	0.12	1	NCC-like ionocytes	mrpl54
gk5	6.77037e-05	3.61631	0.154	0.012	1	NCC-like ionocytes	gk5
cert1a	6.77037e-05	1.87775	0.154	0.012	1	NCC-like ionocytes	cert1a
fzd7b	6.77037e-05	2.56092	0.154	0.012	1	NCC-like ionocytes	fzd7b
pomgnt1	6.77037e-05	2.69163	0.154	0.012	1	NCC-like ionocytes	pomgnt1
snrpd3	6.77037e-05	2.95059	0.154	0.012	1	NCC-like ionocytes	snrpd3
stx10*1	6.77037e-05	2.46652	0.154	0.012	1	NCC-like ionocytes	stx10*1
rhogd	6.77037e-05	2.20739	0.154	0.012	1	NCC-like ionocytes	rhogd
si:ch73-95l15.5	6.77037e-05	3.05514	0.154	0.012	1	NCC-like ionocytes	si:ch73-95l15.5
psma6l	6.77037e-05	2.49182	0.154	0.012	1	NCC-like ionocytes	psma6l
gnl1	6.77037e-05	2.62507	0.154	0.012	1	NCC-like ionocytes	gnl1
IGLON5	6.77037e-05	1.88245	0.154	0.012	1	NCC-like ionocytes	IGLON5
man1b1a	6.77037e-05	2.18846	0.154	0.012	1	NCC-like ionocytes	man1b1a
isl2a	6.77037e-05	1.83485	0.154	0.012	1	NCC-like ionocytes	isl2a
bet1l	6.87114e-05	0.98293	0.385	0.067	1	NCC-like ionocytes	bet1l
crybg1a	6.92252e-05	2.41261	0.308	0.049	1	NCC-like ionocytes	crybg1a
dldh	6.95532e-05	1.36423	0.769	0.234	1	NCC-like ionocytes	dldh
EPS15L1	7.02873e-05	2.40645	0.154	0.012	1	NCC-like ionocytes	EPS15L1
qtrt1	7.02873e-05	2.5125	0.154	0.012	1	NCC-like ionocytes	qtrt1
gsap	7.02873e-05	2.42452	0.154	0.012	1	NCC-like ionocytes	gsap
si:dkey-217d24.6	7.02873e-05	2.56161	0.154	0.012	1	NCC-like ionocytes	si:dkey-217d24.6
phox2bb	7.02873e-05	1.74524	0.154	0.012	1	NCC-like ionocytes	phox2bb
mtmr9	7.02873e-05	1.79464	0.154	0.012	1	NCC-like ionocytes	mtmr9
tle5	7.02873e-05	1.65462	0.154	0.012	1	NCC-like ionocytes	tle5
pofut1	7.02873e-05	2.56033	0.154	0.012	1	NCC-like ionocytes	pofut1
frs2b	7.02873e-05	2.22075	0.154	0.012	1	NCC-like ionocytes	frs2b
arrdc2	7.18024e-05	1.25527	0.462	0.093	1	NCC-like ionocytes	arrdc2
MYO1D	7.23981e-05	0.601258	0.615	0.14	1	NCC-like ionocytes	MYO1D
mpzl2b	7.35784e-05	1.44747	0.538	0.124	1	NCC-like ionocytes	mpzl2b
march7*2	7.41641e-05	0.945083	0.462	0.091	1	NCC-like ionocytes	march7*2
tmf1	7.41641e-05	0.945446	0.462	0.091	1	NCC-like ionocytes	tmf1
pabpc1a	7.51275e-05	1.06145	1	0.679	1	NCC-like ionocytes	pabpc1a
slc9a8	7.60606e-05	1.27206	0.308	0.047	1	NCC-like ionocytes	slc9a8
tnrc6b	7.664e-05	1.2505	0.538	0.124	1	NCC-like ionocytes	tnrc6b
cybc1	7.95309e-05	1.46081	0.385	0.069	1	NCC-like ionocytes	cybc1
ptprfb	7.95875e-05	1.7455	0.385	0.073	1	NCC-like ionocytes	ptprfb
glud1b	8.09098e-05	1.37642	0.538	0.124	1	NCC-like ionocytes	glud1b
sdhaf3	8.23386e-05	1.17853	0.385	0.069	1	NCC-like ionocytes	sdhaf3
ptgesl	8.26004e-05	1.31832	0.308	0.047	1	NCC-like ionocytes	ptgesl
mlx	8.43164e-05	1.37992	0.308	0.047	1	NCC-like ionocytes	mlx
rmdn1	8.53953e-05	2.20711	0.231	0.028	1	NCC-like ionocytes	rmdn1
relb	8.78501e-05	0.989471	0.308	0.047	1	NCC-like ionocytes	relb
wrap73	8.9879e-05	2.58098	0.231	0.028	1	NCC-like ionocytes	wrap73
wu:fi04e12	8.9879e-05	2.39865	0.231	0.028	1	NCC-like ionocytes	wu:fi04e12
nop53	9.01133e-05	1.32944	0.923	0.374	1	NCC-like ionocytes	nop53
eif3s10	9.01451e-05	1.4685	0.692	0.215	1	NCC-like ionocytes	eif3s10
stk24b	9.13568e-05	1.51792	0.385	0.071	1	NCC-like ionocytes	stk24b
mid1ip1l	9.1603e-05	0.66693	0.462	0.093	1	NCC-like ionocytes	mid1ip1l
BX530018.2	9.22034e-05	1.93396	0.231	0.028	1	NCC-like ionocytes	BX530018.2
zgc:92242	9.5698e-05	1.69894	0.308	0.049	1	NCC-like ionocytes	zgc:92242
eif3c	9.73264e-05	0.835158	0.769	0.203	1	NCC-like ionocytes	eif3c
si:dkeyp-87e7.4	9.7636e-05	1.96212	0.308	0.049	1	NCC-like ionocytes	si:dkeyp-87e7.4
adh5	9.77391e-05	1.56392	0.692	0.222	1	NCC-like ionocytes	adh5
ccdc47	9.81447e-05	0.601305	0.692	0.169	1	NCC-like ionocytes	ccdc47
epn3a	9.95219e-05	1.81354	0.231	0.028	1	NCC-like ionocytes	epn3a
surf2	9.9611e-05	1.76858	0.308	0.049	1	NCC-like ionocytes	surf2
lmo7a	9.9611e-05	1.35308	0.308	0.049	1	NCC-like ionocytes	lmo7a
im:6904045	0.000102081	1.62804	0.231	0.028	1	NCC-like ionocytes	im:6904045
si:ch73-199g24.2	0.000102081	1.44863	0.231	0.028	1	NCC-like ionocytes	si:ch73-199g24.2
spint2	0.000103809	1.19535	0.923	0.366	1	NCC-like ionocytes	spint2
mdh2	0.000104358	1.27256	0.923	0.555	1	NCC-like ionocytes	mdh2
coq9	0.000104639	1.2698	0.385	0.071	1	NCC-like ionocytes	coq9
fbxo3	0.000104702	1.55287	0.231	0.028	1	NCC-like ionocytes	fbxo3
hlfa	0.00010478	0.998166	0.385	0.069	1	NCC-like ionocytes	hlfa
lpin1	0.000107743	1.72445	0.385	0.073	1	NCC-like ionocytes	lpin1
fam192a	0.000108234	1.34567	0.385	0.071	1	NCC-like ionocytes	fam192a
MPV17L	0.000110074	1.16777	0.385	0.071	1	NCC-like ionocytes	MPV17L
rhoca	0.000110074	1.49889	0.385	0.071	1	NCC-like ionocytes	rhoca
si:dkey-38p12.3	0.000110136	1.278	0.231	0.028	1	NCC-like ionocytes	si:dkey-38p12.3
gyg1a	0.000112276	1.2227	0.308	0.049	1	NCC-like ionocytes	gyg1a
lrrc8db	0.000112276	1.47469	0.308	0.049	1	NCC-like ionocytes	lrrc8db
tomm20b	0.000112389	0.563981	0.923	0.272	1	NCC-like ionocytes	tomm20b
znf438	0.000112951	1.57494	0.231	0.028	1	NCC-like ionocytes	znf438
si:dkey-182g1.10	0.000112951	1.32405	0.231	0.028	1	NCC-like ionocytes	si:dkey-182g1.10
sept7a	0.0001133	1.3473	0.615	0.161	1	NCC-like ionocytes	sept7a
got1	0.000114529	1.29816	0.308	0.049	1	NCC-like ionocytes	got1
si:ch73-138e16.6	0.000115835	1.65322	0.231	0.028	1	NCC-like ionocytes	si:ch73-138e16.6
si:ch211-235e9.8	0.000116342	0.850501	0.692	0.175	1	NCC-like ionocytes	si:ch211-235e9.8
eif3ha	0.000116897	1.04829	0.846	0.256	1	NCC-like ionocytes	eif3ha
csde1	0.000118077	0.992532	0.846	0.256	1	NCC-like ionocytes	csde1
tjp2b	0.000121107	1.07554	0.692	0.187	1	NCC-like ionocytes	tjp2b
magt1	0.000122514	1.21554	0.615	0.157	1	NCC-like ionocytes	magt1
ccng2	0.000122749	1.01755	0.769	0.226	1	NCC-like ionocytes	ccng2
rps4x	0.000123498	0.86543	1	0.866	1	NCC-like ionocytes	rps4x
phf8	0.000125121	1.40797	0.385	0.073	1	NCC-like ionocytes	phf8
nktr	0.000128969	0.994879	0.308	0.049	1	NCC-like ionocytes	nktr
lad1	0.000139037	2.92061	0.231	0.03	1	NCC-like ionocytes	lad1
ccdc22	0.000139532	1.56436	0.308	0.049	1	NCC-like ionocytes	ccdc22
tomm5	0.000144217	1.05164	0.923	0.313	1	NCC-like ionocytes	tomm5
josd1	0.000149502	1.79584	0.308	0.051	1	NCC-like ionocytes	josd1
capgb	0.000152404	1.82953	0.308	0.051	1	NCC-like ionocytes	capgb
larp1b	0.000153156	2.24068	0.231	0.03	1	NCC-like ionocytes	larp1b
rsl24d1	0.000160037	1.22139	0.923	0.661	1	NCC-like ionocytes	rsl24d1
znf703	0.000160712	2.5034	0.231	0.03	1	NCC-like ionocytes	znf703
mibp2	0.000161096	1.29047	0.923	0.409	1	NCC-like ionocytes	mibp2
ube4b	0.000161431	1.76413	0.308	0.051	1	NCC-like ionocytes	ube4b
rab5ab	0.000164792	0.676862	0.538	0.122	1	NCC-like ionocytes	rab5ab
psmd4b	0.000166625	0.922547	0.692	0.185	1	NCC-like ionocytes	psmd4b
KIF2A	0.000167961	2.37144	0.308	0.055	1	NCC-like ionocytes	KIF2A
tspan14	0.000168617	2.07732	0.231	0.03	1	NCC-like ionocytes	tspan14
lonp2	0.000168617	1.98372	0.231	0.03	1	NCC-like ionocytes	lonp2
ctcf	0.000170851	0.978285	0.385	0.073	1	NCC-like ionocytes	ctcf
esrp2	0.00017182	1.65444	0.385	0.077	1	NCC-like ionocytes	esrp2
si:ch211-152p11.4	0.000172706	2.05496	0.231	0.03	1	NCC-like ionocytes	si:ch211-152p11.4
rnf114	0.000172706	2.23325	0.231	0.03	1	NCC-like ionocytes	rnf114
si:ch211-198m17.1	0.000172724	3.21872	0.154	0.014	1	NCC-like ionocytes	si:ch211-198m17.1
ppp1r13l	0.000172724	3.65095	0.154	0.014	1	NCC-like ionocytes	ppp1r13l
pibf1	0.000178612	3.32068	0.154	0.014	1	NCC-like ionocytes	pibf1
ctdsp1	0.000178612	3.79004	0.154	0.014	1	NCC-like ionocytes	ctdsp1
caspa	0.000178612	3.61911	0.154	0.014	1	NCC-like ionocytes	caspa
abch1	0.000178612	3.45378	0.154	0.014	1	NCC-like ionocytes	abch1
TXN	0.000178874	0.987005	1	0.539	1	NCC-like ionocytes	TXN
rwdd1	0.000178992	0.683623	0.538	0.124	1	NCC-like ionocytes	rwdd1
supt5h	0.000179372	0.745267	0.385	0.073	1	NCC-like ionocytes	supt5h
cfl1l	0.000180488	1.2517	0.923	0.413	1	NCC-like ionocytes	cfl1l
BX664625.4	0.000181164	1.26829	0.231	0.03	1	NCC-like ionocytes	BX664625.4
trappc2	0.0001823	1.0176	0.385	0.073	1	NCC-like ionocytes	trappc2
cnpy1	0.000184686	0.938502	0.462	0.102	1	NCC-like ionocytes	cnpy1
rxrgb	0.000184688	3.24132	0.154	0.014	1	NCC-like ionocytes	rxrgb
trpt1	0.000184771	2.53851	0.308	0.053	1	NCC-like ionocytes	trpt1
wdr21*1	0.000185865	1.37208	0.385	0.075	1	NCC-like ionocytes	wdr21*1
h2afva	0.000188182	1.26202	0.923	0.358	1	NCC-like ionocytes	h2afva
fermt1	0.000190011	1.25334	0.231	0.03	1	NCC-like ionocytes	fermt1
polr2a	0.000190178	0.499299	0.615	0.157	1	NCC-like ionocytes	polr2a
tfdp1b	0.000194585	1.50652	0.231	0.03	1	NCC-like ionocytes	tfdp1b
sin3b	0.000194585	1.58062	0.231	0.03	1	NCC-like ionocytes	sin3b
slc35b3	0.000194585	1.69724	0.231	0.03	1	NCC-like ionocytes	slc35b3
bnip2	0.000194585	1.7949	0.231	0.03	1	NCC-like ionocytes	bnip2
atp6v0a2b	0.000197428	2.28259	0.154	0.014	1	NCC-like ionocytes	atp6v0a2b
acss1	0.000197428	2.49552	0.154	0.014	1	NCC-like ionocytes	acss1
FO704750.1	0.000197428	3.10151	0.154	0.014	1	NCC-like ionocytes	FO704750.1
stambpa	0.000198115	1.25251	0.385	0.075	1	NCC-like ionocytes	stambpa
fundc2	0.000198442	1.03976	0.462	0.1	1	NCC-like ionocytes	fundc2
rpl34	0.000198746	0.877449	1	0.839	1	NCC-like ionocytes	rpl34
ddx47	0.000199018	1.20931	0.308	0.051	1	NCC-like ionocytes	ddx47
si:dkey-172m14.1	0.000199263	1.57666	0.231	0.03	1	NCC-like ionocytes	si:dkey-172m14.1
hdgfl2	0.000201259	1.02111	0.462	0.1	1	NCC-like ionocytes	hdgfl2
glod4	0.000202815	1.17141	0.308	0.051	1	NCC-like ionocytes	glod4
ildr1a	0.000203032	1.24905	0.462	0.104	1	NCC-like ionocytes	ildr1a
zzef1	0.000204046	0.973215	0.231	0.03	1	NCC-like ionocytes	zzef1
si:dkey-33c14.7	0.000204104	2.68508	0.154	0.014	1	NCC-like ionocytes	si:dkey-33c14.7
si:cabz01101003.1	0.000204104	2.09867	0.154	0.014	1	NCC-like ionocytes	si:cabz01101003.1
si:dkey-188i13.10	0.000204104	2.78807	0.154	0.014	1	NCC-like ionocytes	si:dkey-188i13.10
ddx24	0.000204104	3.00435	0.154	0.014	1	NCC-like ionocytes	ddx24
serpinb1l2	0.000204104	2.93633	0.154	0.014	1	NCC-like ionocytes	serpinb1l2
abhd4	0.000207796	1.19818	0.385	0.075	1	NCC-like ionocytes	abhd4
pfn2	0.000207812	1.19807	0.769	0.27	1	NCC-like ionocytes	pfn2
jam2a	0.000210991	2.58811	0.154	0.014	1	NCC-like ionocytes	jam2a
eif4enif1	0.000210991	1.51304	0.154	0.014	1	NCC-like ionocytes	eif4enif1
si:ch211-255p10.4	0.000210991	2.69073	0.154	0.014	1	NCC-like ionocytes	si:ch211-255p10.4
clcn5a	0.000213937	0.931896	0.231	0.03	1	NCC-like ionocytes	clcn5a
ttc3	0.000214156	0.592422	0.385	0.073	1	NCC-like ionocytes	ttc3
churc1	0.000215917	0.563241	0.462	0.1	1	NCC-like ionocytes	churc1
nkap	0.000216901	0.536076	0.692	0.185	1	NCC-like ionocytes	nkap
AL772382.1	0.000218096	2.40836	0.154	0.014	1	NCC-like ionocytes	AL772382.1
adarb1b	0.000218096	2.26052	0.154	0.014	1	NCC-like ionocytes	adarb1b
ogfrl2	0.000218096	2.21704	0.154	0.014	1	NCC-like ionocytes	ogfrl2
polh	0.000218096	2.34658	0.154	0.014	1	NCC-like ionocytes	polh
tbrg1	0.000218096	2.54869	0.154	0.014	1	NCC-like ionocytes	tbrg1
hpse	0.000218096	2.36533	0.154	0.014	1	NCC-like ionocytes	hpse
CR376745.1	0.000218096	2.5258	0.154	0.014	1	NCC-like ionocytes	CR376745.1
kras	0.000218695	1.32561	0.308	0.051	1	NCC-like ionocytes	kras
zgc:162944	0.000221072	1.04108	1	0.459	1	NCC-like ionocytes	zgc:162944
sod1	0.000224255	1.06896	0.923	0.693	1	NCC-like ionocytes	sod1
slc25a55a	0.000224889	1.06076	0.615	0.163	1	NCC-like ionocytes	slc25a55a
rhoaa	0.000225315	0.855737	0.769	0.226	1	NCC-like ionocytes	rhoaa
si:dkey-111k8.3	0.000225425	2.48165	0.154	0.014	1	NCC-like ionocytes	si:dkey-111k8.3
rps8b	0.000225425	1.69474	0.154	0.014	1	NCC-like ionocytes	rps8b
wdfy2	0.000225425	1.59362	0.154	0.014	1	NCC-like ionocytes	wdfy2
tbccd1	0.000225425	2.91182	0.154	0.014	1	NCC-like ionocytes	tbccd1
rab9a	0.000225425	1.83592	0.154	0.014	1	NCC-like ionocytes	rab9a
si:dkey-175g6.2	0.000225425	2.44792	0.154	0.014	1	NCC-like ionocytes	si:dkey-175g6.2
wu:fc17b08	0.000225425	1.90559	0.154	0.014	1	NCC-like ionocytes	wu:fc17b08
or119-2	0.000225425	1.15191	0.154	0.014	1	NCC-like ionocytes	or119-2
galcb	0.000225425	2.4453	0.154	0.014	1	NCC-like ionocytes	galcb
fas	0.000225425	2.03364	0.154	0.014	1	NCC-like ionocytes	fas
snx13	0.000225425	2.0106	0.154	0.014	1	NCC-like ionocytes	snx13
dck	0.000225425	2.10503	0.154	0.014	1	NCC-like ionocytes	dck
wu:fc63a07	0.000225425	2.13036	0.154	0.014	1	NCC-like ionocytes	wu:fc63a07
FO904868.1	0.000225425	1.97155	0.154	0.014	1	NCC-like ionocytes	FO904868.1
nap1l4b	0.000226107	0.7621	0.538	0.13	1	NCC-like ionocytes	nap1l4b
prkcdb	0.000226669	1.56592	0.308	0.053	1	NCC-like ionocytes	prkcdb
dnaja2b	0.000229003	0.904783	0.538	0.128	1	NCC-like ionocytes	dnaja2b
bicdl2	0.000229416	2.23395	0.308	0.055	1	NCC-like ionocytes	bicdl2
march5l	0.000230891	1.00424	0.462	0.102	1	NCC-like ionocytes	march5l
jupa	0.000231503	0.901918	0.769	0.238	1	NCC-like ionocytes	jupa
acsl3b	0.000231572	0.639686	0.462	0.1	1	NCC-like ionocytes	acsl3b
rps2	0.000234112	0.798782	1	0.949	1	NCC-like ionocytes	rps2
trim35-28	0.000234438	1.51478	0.385	0.079	1	NCC-like ionocytes	trim35-28
cabp1a	0.000239673	0.605827	0.615	0.152	1	NCC-like ionocytes	cabp1a
ppp2r1ba	0.000242727	1.97989	0.462	0.116	1	NCC-like ionocytes	ppp2r1ba
cdc42l	0.00024429	0.822196	0.923	0.299	1	NCC-like ionocytes	cdc42l
eif4ebp3	0.000251035	1.27128	0.538	0.136	1	NCC-like ionocytes	eif4ebp3
si:ch211-69b7.6	0.000252797	2.411	0.231	0.033	1	NCC-like ionocytes	si:ch211-69b7.6
trim62.1	0.000253129	1.50841	0.308	0.053	1	NCC-like ionocytes	trim62.1
sec61a1	0.000264489	1.07855	0.692	0.199	1	NCC-like ionocytes	sec61a1
arl8	0.00026457	1.65926	0.231	0.033	1	NCC-like ionocytes	arl8
cramp1	0.00026742	1.48395	0.308	0.053	1	NCC-like ionocytes	cramp1
cxxc1b	0.00026742	1.55919	0.308	0.053	1	NCC-like ionocytes	cxxc1b
sntb2	0.000270647	1.98382	0.231	0.033	1	NCC-like ionocytes	sntb2
npc2	0.000272506	0.728466	0.615	0.157	1	NCC-like ionocytes	npc2
sdha	0.000274348	1.11008	0.615	0.167	1	NCC-like ionocytes	sdha
eef2b	0.000276057	1.17075	0.923	0.606	1	NCC-like ionocytes	eef2b
echdc2	0.000276216	1.12695	0.769	0.26	1	NCC-like ionocytes	echdc2
prpf3	0.000276855	2.04189	0.231	0.033	1	NCC-like ionocytes	prpf3
lsm14aa	0.000276855	2.01375	0.231	0.033	1	NCC-like ionocytes	lsm14aa
gcdha	0.0002861	2.55102	0.308	0.057	1	NCC-like ionocytes	gcdha
nfkbiab	0.000286628	0.652526	0.615	0.159	1	NCC-like ionocytes	nfkbiab
gpkow	0.000287654	1.04018	0.308	0.053	1	NCC-like ionocytes	gpkow
sptlc1	0.000287919	1.19988	0.385	0.077	1	NCC-like ionocytes	sptlc1
eif3ea	0.00028834	1.04356	0.923	0.341	1	NCC-like ionocytes	eif3ea
CU929070.5	0.000289674	2.32059	0.231	0.033	1	NCC-like ionocytes	CU929070.5
fam193b	0.000289674	2.34868	0.231	0.033	1	NCC-like ionocytes	fam193b
apoob	0.000289674	1.90565	0.231	0.033	1	NCC-like ionocytes	apoob
agmo	0.00029629	2.32817	0.231	0.033	1	NCC-like ionocytes	agmo
nfatc3a	0.000296913	0.902003	0.385	0.077	1	NCC-like ionocytes	nfatc3a
si:ch211-222k6.3	0.000300039	1.18161	0.923	0.311	1	NCC-like ionocytes	si:ch211-222k6.3
rps16	0.00030097	0.679256	1	0.913	1	NCC-like ionocytes	rps16
si:dkey-30c15.2	0.000309314	0.645844	0.308	0.053	1	NCC-like ionocytes	si:dkey-30c15.2
pigp	0.0003109	1.12062	0.385	0.077	1	NCC-like ionocytes	pigp
mbtps2	0.000311524	1.81444	0.308	0.055	1	NCC-like ionocytes	mbtps2
rnf128a	0.000312439	0.990114	0.846	0.274	1	NCC-like ionocytes	rnf128a
mbpb	0.000314497	0.887943	0.462	0.104	1	NCC-like ionocytes	mbpb
ckba	0.000315382	1.70535	0.385	0.081	1	NCC-like ionocytes	ckba
csrnp1a	0.000322816	1.60144	0.308	0.055	1	NCC-like ionocytes	csrnp1a
aco2	0.000325381	1.14371	0.538	0.134	1	NCC-like ionocytes	aco2
hddc2	0.000328605	1.26867	0.308	0.055	1	NCC-like ionocytes	hddc2
ppcs	0.000331545	1.60964	0.231	0.033	1	NCC-like ionocytes	ppcs
si:dkey-24l11.2	0.000331545	1.5986	0.231	0.033	1	NCC-like ionocytes	si:dkey-24l11.2
ngly1	0.000331545	1.42376	0.231	0.033	1	NCC-like ionocytes	ngly1
si:dkey-86e18.1	0.000331545	1.58033	0.231	0.033	1	NCC-like ionocytes	si:dkey-86e18.1
2006-09-01	0.0003336	0.914944	0.462	0.106	1	NCC-like ionocytes	2006-09-01
arhgap10	0.000334838	1.59835	0.385	0.081	1	NCC-like ionocytes	arhgap10
tsc2	0.000339052	1.19639	0.231	0.033	1	NCC-like ionocytes	tsc2
mpped2	0.000339052	1.50858	0.231	0.033	1	NCC-like ionocytes	mpped2
atp5f1b	0.000343274	0.948164	1	0.654	1	NCC-like ionocytes	atp5f1b
sap30bp	0.000345971	1.00263	0.385	0.077	1	NCC-like ionocytes	sap30bp
lyn*1	0.000346717	1.52994	0.231	0.033	1	NCC-like ionocytes	lyn*1
paxip1	0.000346717	1.33408	0.231	0.033	1	NCC-like ionocytes	paxip1
NDUFAF8	0.000346717	1.3758	0.231	0.033	1	NCC-like ionocytes	NDUFAF8
armc10	0.000346717	0.988441	0.231	0.033	1	NCC-like ionocytes	armc10
pinx1	0.000353725	0.92326	0.385	0.079	1	NCC-like ionocytes	pinx1
cdkn2aip	0.000354544	1.54636	0.231	0.033	1	NCC-like ionocytes	cdkn2aip
sipa1l2	0.000361316	0.835806	0.462	0.106	1	NCC-like ionocytes	sipa1l2
kdsr	0.000362536	1.36504	0.231	0.033	1	NCC-like ionocytes	kdsr
zgc:110269	0.000370696	1.25799	0.231	0.033	1	NCC-like ionocytes	zgc:110269
bmp2k	0.000370697	1.43218	0.231	0.033	1	NCC-like ionocytes	bmp2k
si:ch211-114n24.6	0.000371461	0.900547	0.538	0.134	1	NCC-like ionocytes	si:ch211-114n24.6
rps25	0.000374183	0.675021	1	0.955	1	NCC-like ionocytes	rps25
ppiaa	0.000376014	0.978782	0.923	0.587	1	NCC-like ionocytes	ppiaa
eif3d	0.000376892	0.864504	0.769	0.228	1	NCC-like ionocytes	eif3d
thoc7	0.000377163	1.488	0.385	0.081	1	NCC-like ionocytes	thoc7
atp5fa1	0.000377823	1.12853	0.923	0.561	1	NCC-like ionocytes	atp5fa1
alox12	0.000380527	2.3436	0.231	0.035	1	NCC-like ionocytes	alox12
hsd11b1la	0.000380527	2.19097	0.231	0.035	1	NCC-like ionocytes	hsd11b1la
eif5a	0.000382404	0.770888	0.846	0.285	1	NCC-like ionocytes	eif5a
lmnb1	0.000385256	1.42086	0.308	0.055	1	NCC-like ionocytes	lmnb1
pmp22b	0.000390003	4.17171	0.154	0.016	1	NCC-like ionocytes	pmp22b
si:busm1-105l16.2	0.000399027	1.01509	0.308	0.055	1	NCC-like ionocytes	si:busm1-105l16.2
msl1b	0.000399027	1.39326	0.308	0.055	1	NCC-like ionocytes	msl1b
ybx1	0.000405744	0.999333	0.923	0.632	1	NCC-like ionocytes	ybx1
polr2c	0.000412761	0.441816	0.538	0.13	1	NCC-like ionocytes	polr2c
zgc:194007	0.000414306	2.99332	0.154	0.016	1	NCC-like ionocytes	zgc:194007
btf3	0.000417509	0.882822	1	0.831	1	NCC-like ionocytes	btf3
bccip	0.000426029	0.96654	0.538	0.142	1	NCC-like ionocytes	bccip
ripk4	0.000426981	3.44572	0.154	0.016	1	NCC-like ionocytes	ripk4
pdia7	0.000433111	1.96334	0.231	0.035	1	NCC-like ionocytes	pdia7
gosr2	0.000435494	0.850418	0.308	0.055	1	NCC-like ionocytes	gosr2
scamp2l	0.000435494	1.28693	0.308	0.055	1	NCC-like ionocytes	scamp2l
mcl1a	0.000440176	1.079	0.923	0.36	1	NCC-like ionocytes	mcl1a
zgc:136864	0.000441236	1.25934	0.462	0.11	1	NCC-like ionocytes	zgc:136864
ppa1b	0.000442494	1.30576	0.769	0.276	1	NCC-like ionocytes	ppa1b
pisd	0.000442508	2.38502	0.231	0.035	1	NCC-like ionocytes	pisd
ahcyl2	0.000447061	1.86115	0.308	0.059	1	NCC-like ionocytes	ahcyl2
cica	0.000451457	1.01321	0.538	0.142	1	NCC-like ionocytes	cica
kazna	0.000452096	2.09038	0.231	0.035	1	NCC-like ionocytes	kazna
nav2a	0.000453425	2.57799	0.154	0.016	1	NCC-like ionocytes	nav2a
stag2a	0.000456756	1.15957	0.385	0.081	1	NCC-like ionocytes	stag2a
nipal4	0.000457973	1.0211	0.615	0.175	1	NCC-like ionocytes	nipal4
cnsta	0.000458844	0.577727	0.308	0.055	1	NCC-like ionocytes	cnsta
cep126	0.000467212	3.33872	0.154	0.016	1	NCC-like ionocytes	cep126
scfd2	0.000467212	3.05323	0.154	0.016	1	NCC-like ionocytes	scfd2
hnrnph3	0.000475053	0.808967	0.308	0.055	1	NCC-like ionocytes	hnrnph3
gtpbp4	0.000478683	0.898283	0.846	0.295	1	NCC-like ionocytes	gtpbp4
qkia	0.000481352	2.23371	0.308	0.061	1	NCC-like ionocytes	qkia
b3gnt2l	0.00048139	3.46497	0.154	0.016	1	NCC-like ionocytes	b3gnt2l
hsbp1l1	0.00048139	3.01676	0.154	0.016	1	NCC-like ionocytes	hsbp1l1
ppp2r5cb	0.000489183	0.900223	0.462	0.108	1	NCC-like ionocytes	ppp2r5cb
zswim8	0.000491453	0.190096	0.615	0.163	1	NCC-like ionocytes	zswim8
fam160b2	0.000492418	1.61193	0.231	0.035	1	NCC-like ionocytes	fam160b2
gid8b	0.000494624	1.78126	0.308	0.059	1	NCC-like ionocytes	gid8b
mylk5	0.000495969	2.33999	0.154	0.016	1	NCC-like ionocytes	mylk5
higd2a	0.000499841	0.868537	0.615	0.173	1	NCC-like ionocytes	higd2a
mkln1	0.00050301	1.27347	0.231	0.035	1	NCC-like ionocytes	mkln1
crbn	0.00050301	1.53359	0.231	0.035	1	NCC-like ionocytes	crbn
add1	0.00050301	1.85358	0.231	0.035	1	NCC-like ionocytes	add1
pum1	0.000505499	0.876738	0.538	0.14	1	NCC-like ionocytes	pum1
si:dkey-33c12.4	0.000506518	0.521283	0.692	0.211	1	NCC-like ionocytes	si:dkey-33c12.4
s100a10b	0.000509252	0.497806	0.615	0.175	1	NCC-like ionocytes	s100a10b
dclk2a	0.000510958	1.54645	0.154	0.016	1	NCC-like ionocytes	dclk2a
si:ch73-221f6.3	0.000510958	2.234	0.154	0.016	1	NCC-like ionocytes	si:ch73-221f6.3
mylipb	0.000510958	2.77265	0.154	0.016	1	NCC-like ionocytes	mylipb
dennd3a	0.000510958	2.90679	0.154	0.016	1	NCC-like ionocytes	dennd3a
kat14	0.000510958	2.47514	0.154	0.016	1	NCC-like ionocytes	kat14
gng10	0.000512757	0.767686	0.385	0.083	1	NCC-like ionocytes	gng10
rab11fip1a	0.000513814	1.89393	0.231	0.035	1	NCC-like ionocytes	rab11fip1a
wdr46	0.000513814	1.64159	0.231	0.035	1	NCC-like ionocytes	wdr46
sfxn2	0.000513814	1.83489	0.231	0.035	1	NCC-like ionocytes	sfxn2
triqk	0.000514815	0.512268	0.462	0.106	1	NCC-like ionocytes	triqk
usp48	0.000524412	1.02624	0.308	0.057	1	NCC-like ionocytes	usp48
zgc:77739	0.000524834	1.94315	0.231	0.035	1	NCC-like ionocytes	zgc:77739
MRPL49	0.000524834	1.5244	0.231	0.035	1	NCC-like ionocytes	MRPL49
ipp	0.000526369	2.11697	0.154	0.016	1	NCC-like ionocytes	ipp
slc29a3	0.000526369	2.67952	0.154	0.016	1	NCC-like ionocytes	slc29a3
polr1c	0.000526369	2.58051	0.154	0.016	1	NCC-like ionocytes	polr1c
si:dkey-16j16.4	0.000526369	1.83124	0.154	0.016	1	NCC-like ionocytes	si:dkey-16j16.4
si:dkey-261l7.2	0.000526369	1.83386	0.154	0.016	1	NCC-like ionocytes	si:dkey-261l7.2
ap1b1	0.000528365	0.865137	0.385	0.081	1	NCC-like ionocytes	ap1b1
rhpn2	0.000535325	0.928476	0.385	0.083	1	NCC-like ionocytes	rhpn2
mt-nd6	0.000536074	1.47489	0.231	0.035	1	NCC-like ionocytes	mt-nd6
ndufb11	0.00054073	0.887468	0.615	0.177	1	NCC-like ionocytes	ndufb11
psmc1b	0.000542197	0.624164	0.462	0.108	1	NCC-like ionocytes	psmc1b
ifi35	0.000542212	2.15897	0.154	0.016	1	NCC-like ionocytes	ifi35
si:busm1-105l16.2*1	0.000542212	1.88601	0.154	0.016	1	NCC-like ionocytes	si:busm1-105l16.2*1
exd3	0.000542212	2.0268	0.154	0.016	1	NCC-like ionocytes	exd3
mindy3	0.000547538	1.31188	0.231	0.035	1	NCC-like ionocytes	mindy3
bnip1b	0.000547538	1.79246	0.231	0.035	1	NCC-like ionocytes	bnip1b
borcs8	0.000547538	1.78104	0.231	0.035	1	NCC-like ionocytes	borcs8
tsc22d2	0.000547538	1.61958	0.231	0.035	1	NCC-like ionocytes	tsc22d2
ttc1	0.000551751	1.64219	0.308	0.057	1	NCC-like ionocytes	ttc1
rhbdf1a	0.000558498	1.88817	0.154	0.016	1	NCC-like ionocytes	rhbdf1a
rad50	0.000558498	2.22918	0.154	0.016	1	NCC-like ionocytes	rad50
snapc5	0.000558498	2.22155	0.154	0.016	1	NCC-like ionocytes	snapc5
wdr34	0.000558498	2.42231	0.154	0.016	1	NCC-like ionocytes	wdr34
bcr	0.000558498	1.86082	0.154	0.016	1	NCC-like ionocytes	bcr
cul3b	0.000561155	1.24478	0.308	0.057	1	NCC-like ionocytes	cul3b
optn	0.000570667	0.484933	0.462	0.108	1	NCC-like ionocytes	optn
mgat5	0.000570708	1.05417	0.308	0.057	1	NCC-like ionocytes	mgat5
rab11al	0.000571154	1.42861	0.231	0.035	1	NCC-like ionocytes	rab11al
dnm1l	0.000575003	1.41909	0.385	0.083	1	NCC-like ionocytes	dnm1l
lrrc8da	0.000575239	1.68507	0.154	0.016	1	NCC-like ionocytes	lrrc8da
cox6a2	0.000575239	0.881042	0.154	0.016	1	NCC-like ionocytes	cox6a2
doc2b	0.000575239	1.95468	0.154	0.016	1	NCC-like ionocytes	doc2b
gpr155a	0.000575239	1.77858	0.154	0.016	1	NCC-like ionocytes	gpr155a
BX927244.1	0.000575239	2.00329	0.154	0.016	1	NCC-like ionocytes	BX927244.1
ppp1r8b	0.000575239	1.68922	0.154	0.016	1	NCC-like ionocytes	ppp1r8b
ankib1b	0.000575239	1.2961	0.154	0.016	1	NCC-like ionocytes	ankib1b
brd2b	0.000575239	2.14259	0.154	0.016	1	NCC-like ionocytes	brd2b
BX323889.1	0.000575239	1.74898	0.154	0.016	1	NCC-like ionocytes	BX323889.1
grb2b	0.000575627	0.906763	0.462	0.112	1	NCC-like ionocytes	grb2b
naa25	0.000580953	1.39429	0.385	0.085	1	NCC-like ionocytes	naa25
zgc:100918	0.000581814	0.786242	0.615	0.177	1	NCC-like ionocytes	zgc:100918
si:dkey-56e3.3	0.000583314	0.91862	0.231	0.035	1	NCC-like ionocytes	si:dkey-56e3.3
stx8	0.000583314	1.12095	0.231	0.035	1	NCC-like ionocytes	stx8
cnn2	0.000590271	0.789834	0.308	0.057	1	NCC-like ionocytes	cnn2
gatc	0.00059624	0.8238	0.692	0.201	1	NCC-like ionocytes	gatc
otub1a	0.000597078	0.424869	0.615	0.163	1	NCC-like ionocytes	otub1a
cops3	0.000600285	1.12741	0.308	0.057	1	NCC-like ionocytes	cops3
rab5aa	0.000604005	1.02791	0.615	0.179	1	NCC-like ionocytes	rab5aa
atp5f1e	0.000608205	0.706833	1	0.728	1	NCC-like ionocytes	atp5f1e
suds3	0.000614773	0.715959	0.462	0.11	1	NCC-like ionocytes	suds3
commd9	0.000630464	0.928025	0.462	0.11	1	NCC-like ionocytes	commd9
ccndbp1	0.000634957	1.63297	0.308	0.059	1	NCC-like ionocytes	ccndbp1
hspd1	0.000641941	0.863341	0.308	0.057	1	NCC-like ionocytes	hspd1
si:ch211-276i12.9	0.000655675	0.663598	0.615	0.167	1	NCC-like ionocytes	si:ch211-276i12.9
hsp90ab1	0.000674522	0.716724	1	0.957	1	NCC-like ionocytes	hsp90ab1
stx6	0.000674931	0.503315	0.308	0.057	1	NCC-like ionocytes	stx6
srsf2b	0.000677268	0.595111	0.462	0.112	1	NCC-like ionocytes	srsf2b
ppp3r1a	0.000694826	0.673734	0.615	0.171	1	NCC-like ionocytes	ppp3r1a
CDPF1	0.000695622	1.65851	0.385	0.089	1	NCC-like ionocytes	CDPF1
kmt5b	0.0006995	0.89084	0.462	0.114	1	NCC-like ionocytes	kmt5b
txn2	0.000702184	1.28642	0.462	0.12	1	NCC-like ionocytes	txn2
zfyve27	0.000720625	1.02528	0.462	0.112	1	NCC-like ionocytes	zfyve27
sfmbt2	0.000730078	5.02838	0.077	0.004	1	NCC-like ionocytes	sfmbt2
angptl2a	0.000730078	4.73262	0.077	0.004	1	NCC-like ionocytes	angptl2a
si:dkey-9k7.3	0.000730078	4.99556	0.077	0.004	1	NCC-like ionocytes	si:dkey-9k7.3
adprh	0.000730078	5.53798	0.077	0.004	1	NCC-like ionocytes	adprh
myl9a	0.000730078	4.9637	0.077	0.004	1	NCC-like ionocytes	myl9a
acot9.1	0.000734299	1.78032	0.231	0.037	1	NCC-like ionocytes	acot9.1
gstr	0.000745831	1.30902	0.538	0.152	1	NCC-like ionocytes	gstr
got2b	0.00075258	0.463283	0.538	0.138	1	NCC-like ionocytes	got2b
clint1a	0.000753027	0.631108	0.462	0.114	1	NCC-like ionocytes	clint1a
klhl24b	0.00076045	0.89965	0.308	0.061	1	NCC-like ionocytes	klhl24b
dffa	0.000760513	0.952405	0.308	0.059	1	NCC-like ionocytes	dffa
lyn	0.00076944	4.36204	0.077	0.004	1	NCC-like ionocytes	lyn
si:ch211-9d9.1	0.00076944	4.32261	0.077	0.004	1	NCC-like ionocytes	si:ch211-9d9.1
mhc1zja	0.00076944	4.87185	0.077	0.004	1	NCC-like ionocytes	mhc1zja
msrb3	0.00076944	3.86891	0.077	0.004	1	NCC-like ionocytes	msrb3
si:ch73-263o4.4	0.00076944	4.37531	0.077	0.004	1	NCC-like ionocytes	si:ch73-263o4.4
znf1122	0.00076944	4.22254	0.077	0.004	1	NCC-like ionocytes	znf1122
si:ch211-197e7.1	0.00076944	4.41798	0.077	0.004	1	NCC-like ionocytes	si:ch211-197e7.1
qsox2	0.00076944	4.49925	0.077	0.004	1	NCC-like ionocytes	qsox2
nbeal1	0.00076944	3.86599	0.077	0.004	1	NCC-like ionocytes	nbeal1
BX005054.1	0.00076944	4.83684	0.077	0.004	1	NCC-like ionocytes	BX005054.1
CU137680.2	0.00076944	3.4189	0.077	0.004	1	NCC-like ionocytes	CU137680.2
clcn5b	0.00076944	4.03569	0.077	0.004	1	NCC-like ionocytes	clcn5b
adgra3	0.00076944	4.2279	0.077	0.004	1	NCC-like ionocytes	adgra3
CABZ01090219.1	0.00076944	3.55555	0.077	0.004	1	NCC-like ionocytes	CABZ01090219.1
CU104777.1	0.00076944	4.39703	0.077	0.004	1	NCC-like ionocytes	CU104777.1
lcp1	0.00076944	4.5992	0.077	0.004	1	NCC-like ionocytes	lcp1
SPAG9	0.00076944	4.16909	0.077	0.004	1	NCC-like ionocytes	SPAG9
entpd1	0.00076944	4.02505	0.077	0.004	1	NCC-like ionocytes	entpd1
grxcr1b	0.00076944	4.69083	0.077	0.004	1	NCC-like ionocytes	grxcr1b
zmp:0000000662	0.00076944	3.99002	0.077	0.004	1	NCC-like ionocytes	zmp:0000000662
ccna2	0.00076944	3.97749	0.077	0.004	1	NCC-like ionocytes	ccna2
si:ch211-191a16.5	0.00076944	3.91831	0.077	0.004	1	NCC-like ionocytes	si:ch211-191a16.5
si:dkey-250k15.4	0.00076944	4.63491	0.077	0.004	1	NCC-like ionocytes	si:dkey-250k15.4
pon1	0.00076944	4.19938	0.077	0.004	1	NCC-like ionocytes	pon1
CR854827.3	0.00076944	4.32253	0.077	0.004	1	NCC-like ionocytes	CR854827.3
rpz	0.00076944	3.93325	0.077	0.004	1	NCC-like ionocytes	rpz
si:ch73-50f9.4	0.00076944	2.91948	0.077	0.004	1	NCC-like ionocytes	si:ch73-50f9.4
rbm24a	0.00076944	3.9078	0.077	0.004	1	NCC-like ionocytes	rbm24a
mettl13	0.00076944	4.13262	0.077	0.004	1	NCC-like ionocytes	mettl13
ftr97*1	0.00076944	2.88851	0.077	0.004	1	NCC-like ionocytes	ftr97*1
htr3a	0.00076944	4.70872	0.077	0.004	1	NCC-like ionocytes	htr3a
zgc:77151	0.00076944	4.47502	0.077	0.004	1	NCC-like ionocytes	zgc:77151
galnt10	0.00076944	4.45085	0.077	0.004	1	NCC-like ionocytes	galnt10
zgc:171435	0.00076944	4.46974	0.077	0.004	1	NCC-like ionocytes	zgc:171435
zgc:113298	0.00076944	4.65878	0.077	0.004	1	NCC-like ionocytes	zgc:113298
cyp2aa6	0.00076944	4.19088	0.077	0.004	1	NCC-like ionocytes	cyp2aa6
ptprh*1	0.00076944	4.39912	0.077	0.004	1	NCC-like ionocytes	ptprh*1
myd88	0.00076944	4.50249	0.077	0.004	1	NCC-like ionocytes	myd88
rab3il1	0.00076944	4.52766	0.077	0.004	1	NCC-like ionocytes	rab3il1
CABZ01039863.1	0.00076944	3.6642	0.077	0.004	1	NCC-like ionocytes	CABZ01039863.1
zgc:172145	0.00076944	4.59943	0.077	0.004	1	NCC-like ionocytes	zgc:172145
zgc:77929	0.000773003	1.16322	0.308	0.059	1	NCC-like ionocytes	zgc:77929
chd9	0.000773454	0.364195	0.385	0.083	1	NCC-like ionocytes	chd9
ralgapa1	0.000773454	0.849619	0.385	0.083	1	NCC-like ionocytes	ralgapa1
rsl1d1	0.000779075	0.842495	0.385	0.085	1	NCC-like ionocytes	rsl1d1
aldh7a1	0.000781195	0.885825	0.462	0.114	1	NCC-like ionocytes	aldh7a1
mrpl30	0.000788731	0.788785	0.615	0.175	1	NCC-like ionocytes	mrpl30
fnta	0.000789918	0.755342	0.385	0.085	1	NCC-like ionocytes	fnta
zgc:174935	0.000789918	0.642324	0.385	0.085	1	NCC-like ionocytes	zgc:174935
mt-nd5	0.000794968	0.850593	0.769	0.26	1	NCC-like ionocytes	mt-nd5
tmem14ca	0.00079597	0.456041	0.769	0.236	1	NCC-like ionocytes	tmem14ca
nkiras2	0.000796025	1.53936	0.231	0.037	1	NCC-like ionocytes	nkiras2
pnpla7a	0.000796025	1.51508	0.231	0.037	1	NCC-like ionocytes	pnpla7a
xpa	0.000810765	3.26987	0.077	0.004	1	NCC-like ionocytes	xpa
tmsb5	0.000810765	4.35638	0.077	0.004	1	NCC-like ionocytes	tmsb5
dachc	0.000810765	3.42645	0.077	0.004	1	NCC-like ionocytes	dachc
pnpla4	0.000810765	3.96458	0.077	0.004	1	NCC-like ionocytes	pnpla4
otx2a	0.000810765	3.50689	0.077	0.004	1	NCC-like ionocytes	otx2a
FO680692.1	0.000810765	3.50482	0.077	0.004	1	NCC-like ionocytes	FO680692.1
ripk2	0.000810765	2.92088	0.077	0.004	1	NCC-like ionocytes	ripk2
pigk	0.000810765	3.02741	0.077	0.004	1	NCC-like ionocytes	pigk
gpr158b	0.000810765	2.4218	0.077	0.004	1	NCC-like ionocytes	gpr158b
atr	0.000810765	3.12259	0.077	0.004	1	NCC-like ionocytes	atr
ano8a	0.000810765	3.5756	0.077	0.004	1	NCC-like ionocytes	ano8a
skila	0.000810765	3.22631	0.077	0.004	1	NCC-like ionocytes	skila
plpp2a	0.000810765	3.2133	0.077	0.004	1	NCC-like ionocytes	plpp2a
zgc:85843	0.000810765	2.97901	0.077	0.004	1	NCC-like ionocytes	zgc:85843
zmp:0000001228	0.000810765	3.90836	0.077	0.004	1	NCC-like ionocytes	zmp:0000001228
Metazoa-SRP	0.000810765	2.80958	0.077	0.004	1	NCC-like ionocytes	Metazoa-SRP
tspan4b	0.000810765	3.52229	0.077	0.004	1	NCC-like ionocytes	tspan4b
gna13b	0.000810765	3.28541	0.077	0.004	1	NCC-like ionocytes	gna13b
mrm2	0.000810765	2.58984	0.077	0.004	1	NCC-like ionocytes	mrm2
si:ch73-364h19.1	0.000810765	3.44589	0.077	0.004	1	NCC-like ionocytes	si:ch73-364h19.1
BX470259.1	0.000810765	3.13919	0.077	0.004	1	NCC-like ionocytes	BX470259.1
ano6	0.000810765	4.24972	0.077	0.004	1	NCC-like ionocytes	ano6
lta4h	0.000810765	3.89389	0.077	0.004	1	NCC-like ionocytes	lta4h
cacna1c	0.000810765	3.58307	0.077	0.004	1	NCC-like ionocytes	cacna1c
trmu	0.000810765	4.01258	0.077	0.004	1	NCC-like ionocytes	trmu
znf1121	0.000810765	2.77222	0.077	0.004	1	NCC-like ionocytes	znf1121
znf1111	0.000810765	2.85436	0.077	0.004	1	NCC-like ionocytes	znf1111
si:ch211-22k7.9	0.000810765	3.07194	0.077	0.004	1	NCC-like ionocytes	si:ch211-22k7.9
si:dkey-16p6.1	0.000810765	3.69436	0.077	0.004	1	NCC-like ionocytes	si:dkey-16p6.1
si:dkeyp-53e4.4	0.000810765	3.01641	0.077	0.004	1	NCC-like ionocytes	si:dkeyp-53e4.4
si:ch211-162i8.4*1	0.000810765	3.4608	0.077	0.004	1	NCC-like ionocytes	si:ch211-162i8.4*1
si:ch211-106j21.4	0.000810765	2.65436	0.077	0.004	1	NCC-like ionocytes	si:ch211-106j21.4
CR790366.1	0.000810765	3.11797	0.077	0.004	1	NCC-like ionocytes	CR790366.1
foxn4	0.000810765	3.06001	0.077	0.004	1	NCC-like ionocytes	foxn4
si:ch73-92i20.1*1	0.000810765	3.05601	0.077	0.004	1	NCC-like ionocytes	si:ch73-92i20.1*1
si:ch211-214j8.12	0.000810765	3.68259	0.077	0.004	1	NCC-like ionocytes	si:ch211-214j8.12
sdhda	0.000810765	3.55308	0.077	0.004	1	NCC-like ionocytes	sdhda
il13ra2	0.000810765	4.10252	0.077	0.004	1	NCC-like ionocytes	il13ra2
pdzd2	0.000810765	3.14726	0.077	0.004	1	NCC-like ionocytes	pdzd2
homer1b	0.000810765	4.02052	0.077	0.004	1	NCC-like ionocytes	homer1b
ptar1	0.000810765	2.89021	0.077	0.004	1	NCC-like ionocytes	ptar1
ppm1db	0.000810765	1.95428	0.077	0.004	1	NCC-like ionocytes	ppm1db
TIMM22	0.000810765	3.69131	0.077	0.004	1	NCC-like ionocytes	TIMM22
rxrab	0.000810765	3.15121	0.077	0.004	1	NCC-like ionocytes	rxrab
mgat3b	0.000810765	3.24535	0.077	0.004	1	NCC-like ionocytes	mgat3b
zgc:172121	0.000810765	3.46229	0.077	0.004	1	NCC-like ionocytes	zgc:172121
si:ch211-285c6.5	0.000810765	3.31274	0.077	0.004	1	NCC-like ionocytes	si:ch211-285c6.5
si:ch211-285c6.3	0.000810765	3.92868	0.077	0.004	1	NCC-like ionocytes	si:ch211-285c6.3
adgrg1	0.000810765	3.79936	0.077	0.004	1	NCC-like ionocytes	adgrg1
zgc:153219	0.000810765	3.92741	0.077	0.004	1	NCC-like ionocytes	zgc:153219
CU041319.1	0.000810765	2.53973	0.077	0.004	1	NCC-like ionocytes	CU041319.1
dok1b	0.000810765	4.02347	0.077	0.004	1	NCC-like ionocytes	dok1b
CU929444.1	0.000810765	3.7098	0.077	0.004	1	NCC-like ionocytes	CU929444.1
cacna1ea	0.000810765	3.42292	0.077	0.004	1	NCC-like ionocytes	cacna1ea
grid2	0.000810765	3.01431	0.077	0.004	1	NCC-like ionocytes	grid2
hpdb	0.000810765	2.77146	0.077	0.004	1	NCC-like ionocytes	hpdb
gpx8	0.000810765	4.00917	0.077	0.004	1	NCC-like ionocytes	gpx8
nadka*1	0.000810765	3.55738	0.077	0.004	1	NCC-like ionocytes	nadka*1
rapgef4	0.000810765	2.76036	0.077	0.004	1	NCC-like ionocytes	rapgef4
pard3bb	0.000810765	3.51145	0.077	0.004	1	NCC-like ionocytes	pard3bb
parp9	0.000810765	3.23637	0.077	0.004	1	NCC-like ionocytes	parp9
GALNT3	0.000810765	4.74736	0.077	0.004	1	NCC-like ionocytes	GALNT3
zgc:113274	0.000810765	2.40397	0.077	0.004	1	NCC-like ionocytes	zgc:113274
cdc42se2	0.000810765	3.7456	0.077	0.004	1	NCC-like ionocytes	cdc42se2
si:ch73-261i21.5	0.000810765	3.3556	0.077	0.004	1	NCC-like ionocytes	si:ch73-261i21.5
opcml	0.000810765	2.44378	0.077	0.004	1	NCC-like ionocytes	opcml
BX088524.3	0.000810765	2.79776	0.077	0.004	1	NCC-like ionocytes	BX088524.3
zcchc9	0.000810765	2.7393	0.077	0.004	1	NCC-like ionocytes	zcchc9
ppp1r3db	0.000810765	2.43022	0.077	0.004	1	NCC-like ionocytes	ppp1r3db
si:ch73-267c23.10*1	0.000810765	1.5524	0.077	0.004	1	NCC-like ionocytes	si:ch73-267c23.10*1
si:ch211-253b8.5	0.000810765	2.64437	0.077	0.004	1	NCC-like ionocytes	si:ch211-253b8.5
cacna1ab	0.000810765	1.79597	0.077	0.004	1	NCC-like ionocytes	cacna1ab
si:dkey-207b20.2	0.000810765	3.47192	0.077	0.004	1	NCC-like ionocytes	si:dkey-207b20.2
cfap410	0.000810765	3.59944	0.077	0.004	1	NCC-like ionocytes	cfap410
plekha1b	0.000810765	2.77196	0.077	0.004	1	NCC-like ionocytes	plekha1b
gna13a	0.000810765	1.87643	0.077	0.004	1	NCC-like ionocytes	gna13a
hoxb5b	0.000810765	3.4213	0.077	0.004	1	NCC-like ionocytes	hoxb5b
slc9a3r1a	0.000810765	2.9066	0.077	0.004	1	NCC-like ionocytes	slc9a3r1a
ush1gb	0.000810765	1.80558	0.077	0.004	1	NCC-like ionocytes	ush1gb
lzts2a	0.000810765	4.21935	0.077	0.004	1	NCC-like ionocytes	lzts2a
col17a1b	0.000810765	3.21166	0.077	0.004	1	NCC-like ionocytes	col17a1b
slc29a1a	0.000810765	2.98078	0.077	0.004	1	NCC-like ionocytes	slc29a1a
TMEM87B	0.000810765	3.36919	0.077	0.004	1	NCC-like ionocytes	TMEM87B
si:ch211-39i2.2	0.000810765	4.46887	0.077	0.004	1	NCC-like ionocytes	si:ch211-39i2.2
slc7a3b	0.000810765	3.70788	0.077	0.004	1	NCC-like ionocytes	slc7a3b
grhpra	0.000810765	2.08299	0.077	0.004	1	NCC-like ionocytes	grhpra
pdzd3a	0.000810765	3.73764	0.077	0.004	1	NCC-like ionocytes	pdzd3a
BX629344.1	0.000810765	3.74965	0.077	0.004	1	NCC-like ionocytes	BX629344.1
CU929391.2	0.000810765	3.09504	0.077	0.004	1	NCC-like ionocytes	CU929391.2
si:ch1073-340i21.2	0.000810765	3.67075	0.077	0.004	1	NCC-like ionocytes	si:ch1073-340i21.2
scgn	0.000810765	3.29476	0.077	0.004	1	NCC-like ionocytes	scgn
p3h3	0.000810765	3.99469	0.077	0.004	1	NCC-like ionocytes	p3h3
erfl1	0.000810765	4.11228	0.077	0.004	1	NCC-like ionocytes	erfl1
nes	0.000810765	3.03252	0.077	0.004	1	NCC-like ionocytes	nes
CT027772.1	0.000810765	3.37521	0.077	0.004	1	NCC-like ionocytes	CT027772.1
ccne2	0.000810765	2.65354	0.077	0.004	1	NCC-like ionocytes	ccne2
zgc:162160	0.000810765	3.36284	0.077	0.004	1	NCC-like ionocytes	zgc:162160
LO017877.2	0.000810765	2.48085	0.077	0.004	1	NCC-like ionocytes	LO017877.2
shtn1	0.000810765	3.82981	0.077	0.004	1	NCC-like ionocytes	shtn1
pcgf5a	0.000810765	3.41052	0.077	0.004	1	NCC-like ionocytes	pcgf5a
kcnk2a	0.000810765	2.16882	0.077	0.004	1	NCC-like ionocytes	kcnk2a
mboat2a	0.000810765	2.42577	0.077	0.004	1	NCC-like ionocytes	mboat2a
gpx2	0.000810765	2.61704	0.077	0.004	1	NCC-like ionocytes	gpx2
utp4	0.000810765	3.73039	0.077	0.004	1	NCC-like ionocytes	utp4
itpr2	0.000810765	4.41827	0.077	0.004	1	NCC-like ionocytes	itpr2
LO018333.1	0.000810765	2.79969	0.077	0.004	1	NCC-like ionocytes	LO018333.1
onecut1	0.000810765	3.28257	0.077	0.004	1	NCC-like ionocytes	onecut1
satb1a	0.000810765	1.96475	0.077	0.004	1	NCC-like ionocytes	satb1a
CABZ01072848.1	0.000810765	3.98828	0.077	0.004	1	NCC-like ionocytes	CABZ01072848.1
si:ch73-359m17.6	0.000810765	3.23601	0.077	0.004	1	NCC-like ionocytes	si:ch73-359m17.6
gnpat	0.000810765	3.74714	0.077	0.004	1	NCC-like ionocytes	gnpat
cyp46a1.2	0.000810765	3.76605	0.077	0.004	1	NCC-like ionocytes	cyp46a1.2
CR556696.1	0.000810765	4.1504	0.077	0.004	1	NCC-like ionocytes	CR556696.1
foxc1b	0.000810765	4.21211	0.077	0.004	1	NCC-like ionocytes	foxc1b
BX088686.1	0.000810765	3.57883	0.077	0.004	1	NCC-like ionocytes	BX088686.1
wdr20b	0.000810765	2.97423	0.077	0.004	1	NCC-like ionocytes	wdr20b
CR388143.1	0.000810765	3.01369	0.077	0.004	1	NCC-like ionocytes	CR388143.1
zgc:173486	0.000810765	3.29613	0.077	0.004	1	NCC-like ionocytes	zgc:173486
znf1152	0.000810765	4.0715	0.077	0.004	1	NCC-like ionocytes	znf1152
p3h2	0.000810765	3.88207	0.077	0.004	1	NCC-like ionocytes	p3h2
BX649490.3	0.000810765	3.3861	0.077	0.004	1	NCC-like ionocytes	BX649490.3
BX649490.4	0.000810765	3.31116	0.077	0.004	1	NCC-like ionocytes	BX649490.4
ndnf	0.000810765	3.01494	0.077	0.004	1	NCC-like ionocytes	ndnf
acot9.2	0.000810765	4.01867	0.077	0.004	1	NCC-like ionocytes	acot9.2
si:dkey-225k4.1	0.000810765	4.22658	0.077	0.004	1	NCC-like ionocytes	si:dkey-225k4.1
si:ch1073-406l10.2	0.000810765	3.82108	0.077	0.004	1	NCC-like ionocytes	si:ch1073-406l10.2
parvg	0.000810765	3.04812	0.077	0.004	1	NCC-like ionocytes	parvg
snx22	0.000810765	3.72826	0.077	0.004	1	NCC-like ionocytes	snx22
BX927374.1	0.000810765	3.75411	0.077	0.004	1	NCC-like ionocytes	BX927374.1
zgc:63569	0.000810765	3.52461	0.077	0.004	1	NCC-like ionocytes	zgc:63569
CABZ01074307.1	0.000810765	3.26302	0.077	0.004	1	NCC-like ionocytes	CABZ01074307.1
fzd4	0.000810765	3.83351	0.077	0.004	1	NCC-like ionocytes	fzd4
aldh3a2a	0.000812191	1.74016	0.231	0.037	1	NCC-like ionocytes	aldh3a2a
slu7	0.000814168	1.43661	0.462	0.124	1	NCC-like ionocytes	slu7
cdh1	0.000817629	0.885639	0.692	0.215	1	NCC-like ionocytes	cdh1
rpl13	0.000819392	0.618615	1	0.933	1	NCC-like ionocytes	rpl13
rnf25	0.000820274	0.750823	0.462	0.114	1	NCC-like ionocytes	rnf25
erlin1	0.000820274	0.874416	0.462	0.114	1	NCC-like ionocytes	erlin1
prrc2a	0.000823665	0.456483	0.538	0.14	1	NCC-like ionocytes	prrc2a
chmp7	0.00082489	0.977638	0.308	0.059	1	NCC-like ionocytes	chmp7
slc38a10	0.000828662	1.11357	0.231	0.037	1	NCC-like ionocytes	slc38a10
arpin	0.000828662	1.54553	0.231	0.037	1	NCC-like ionocytes	arpin
pfn1	0.000828733	0.966017	0.923	0.484	1	NCC-like ionocytes	pfn1
atp6v0e1	0.000836775	1.00477	0.692	0.23	1	NCC-like ionocytes	atp6v0e1
crfb4	0.000837164	1.23118	0.308	0.061	1	NCC-like ionocytes	crfb4
dhrs13l1	0.00086116	0.965077	0.462	0.114	1	NCC-like ionocytes	dhrs13l1
elf1	0.000864498	0.236886	0.692	0.201	1	NCC-like ionocytes	elf1
slc38a2	0.000865906	0.466216	0.308	0.059	1	NCC-like ionocytes	slc38a2
zgc:86598	0.000880793	1.10849	0.538	0.15	1	NCC-like ionocytes	zgc:86598
metap1d	0.000897692	1.17806	0.231	0.037	1	NCC-like ionocytes	metap1d
dmac2l	0.000897692	0.589132	0.231	0.037	1	NCC-like ionocytes	dmac2l
c1qbp	0.000902661	1.25171	0.462	0.12	1	NCC-like ionocytes	c1qbp
sin3ab	0.000915764	0.94142	0.231	0.037	1	NCC-like ionocytes	sin3ab
CU539058.1	0.000915764	1.07675	0.231	0.037	1	NCC-like ionocytes	CU539058.1
tfam	0.000918934	0.851358	0.462	0.116	1	NCC-like ionocytes	tfam
btr04	0.000930021	0.739921	0.462	0.116	1	NCC-like ionocytes	btr04
ubr5	0.000934172	1.197	0.231	0.037	1	NCC-like ionocytes	ubr5
apmap	0.000934917	1.20642	0.385	0.087	1	NCC-like ionocytes	apmap
ptp4a2b	0.000936722	0.649086	0.615	0.179	1	NCC-like ionocytes	ptp4a2b
eif4e2	0.000949386	3.43488	0.154	0.018	1	NCC-like ionocytes	eif4e2
zgc:153733	0.000949386	3.15418	0.154	0.018	1	NCC-like ionocytes	zgc:153733
ogdhb	0.000949386	3.09116	0.154	0.018	1	NCC-like ionocytes	ogdhb
kif3b	0.000957189	0.794921	0.385	0.085	1	NCC-like ionocytes	kif3b
fkbp5	0.000959549	2.17886	0.231	0.039	1	NCC-like ionocytes	fkbp5
tspo	0.000961607	0.791561	0.692	0.222	1	NCC-like ionocytes	tspo
nmt1a	0.000975271	1.10535	0.385	0.089	1	NCC-like ionocytes	nmt1a
tmcc3	0.00097551	2.58347	0.154	0.018	1	NCC-like ionocytes	tmcc3
ndst1b	0.000978344	1.43799	0.231	0.039	1	NCC-like ionocytes	ndst1b
zbed4	0.000981152	0.916509	0.308	0.061	1	NCC-like ionocytes	zbed4
supt6h	0.000983544	0.643367	0.462	0.114	1	NCC-like ionocytes	supt6h
meis1b	0.000996747	0.563918	0.308	0.061	1	NCC-like ionocytes	meis1b
rad54l2	0.000996747	0.97059	0.308	0.061	1	NCC-like ionocytes	rad54l2
fes	0.0010023	2.65352	0.154	0.018	1	NCC-like ionocytes	fes
tcf7l2	0.0010023	2.44466	0.154	0.018	1	NCC-like ionocytes	tcf7l2
kalrnb	0.00101696	1.89143	0.231	0.039	1	NCC-like ionocytes	kalrnb
alcama	0.00101696	1.97165	0.231	0.039	1	NCC-like ionocytes	alcama
msra	0.00104492	0.900025	0.308	0.061	1	NCC-like ionocytes	msra
per1b	0.00105698	1.94081	0.231	0.039	1	NCC-like ionocytes	per1b
rilpl2	0.00105793	2.46059	0.154	0.018	1	NCC-like ionocytes	rilpl2
ehd4	0.00105793	2.68163	0.154	0.018	1	NCC-like ionocytes	ehd4
eef1a1l1	0.00105842	0.796343	1	0.963	1	NCC-like ionocytes	eef1a1l1
ypel3	0.00106961	0.463047	0.462	0.114	1	NCC-like ionocytes	ypel3
picalma	0.00107822	0.849075	0.308	0.061	1	NCC-like ionocytes	picalma
rpl18a	0.00108426	0.708336	1	0.876	1	NCC-like ionocytes	rpl18a
slc25a12	0.00108475	1.15662	0.385	0.089	1	NCC-like ionocytes	slc25a12
tatdn1	0.0010868	2.15354	0.154	0.018	1	NCC-like ionocytes	tatdn1
ldhba	0.00109924	1.04169	0.923	0.51	1	NCC-like ionocytes	ldhba
hadhb	0.00110444	1.35422	0.538	0.161	1	NCC-like ionocytes	hadhb
commd1	0.00111641	1.72321	0.154	0.018	1	NCC-like ionocytes	commd1
il17ra1a	0.00111641	2.29757	0.154	0.018	1	NCC-like ionocytes	il17ra1a
slc6a22.2	0.00111641	2.11095	0.154	0.018	1	NCC-like ionocytes	slc6a22.2
rrbp1a	0.00111641	2.28003	0.154	0.018	1	NCC-like ionocytes	rrbp1a
dusp1	0.00111641	1.68818	0.154	0.018	1	NCC-like ionocytes	dusp1
tarsl2	0.00111641	2.23586	0.154	0.018	1	NCC-like ionocytes	tarsl2
dsg2.1	0.00111641	2.40602	0.154	0.018	1	NCC-like ionocytes	dsg2.1
zgc:162613	0.00112081	1.22859	0.308	0.063	1	NCC-like ionocytes	zgc:162613
ndrg2	0.00112459	0.377394	0.538	0.146	1	NCC-like ionocytes	ndrg2
irf6	0.00113002	0.406685	0.308	0.061	1	NCC-like ionocytes	irf6
rspry1	0.00114143	1.93509	0.231	0.039	1	NCC-like ionocytes	rspry1
ltv1	0.00114675	1.77269	0.154	0.018	1	NCC-like ionocytes	ltv1
si:dkey-172k15.4	0.00114675	1.93645	0.154	0.018	1	NCC-like ionocytes	si:dkey-172k15.4
fxr2	0.00114675	2.00246	0.154	0.018	1	NCC-like ionocytes	fxr2
si:ch211-162e15.3	0.00114887	0.509081	0.462	0.114	1	NCC-like ionocytes	si:ch211-162e15.3
pcm1	0.00117376	1.36388	0.308	0.063	1	NCC-like ionocytes	pcm1
ttyh2l	0.00117786	1.48786	0.154	0.018	1	NCC-like ionocytes	ttyh2l
MARF1	0.00117786	1.71426	0.154	0.018	1	NCC-like ionocytes	MARF1
tmem150c	0.00117786	1.81062	0.154	0.018	1	NCC-like ionocytes	tmem150c
ifi46	0.00117786	2.21736	0.154	0.018	1	NCC-like ionocytes	ifi46
auts2b	0.00117786	1.71713	0.154	0.018	1	NCC-like ionocytes	auts2b
pcmtl	0.00117786	1.92984	0.154	0.018	1	NCC-like ionocytes	pcmtl
[truncated: 10,131 more rows]
